# Supplementary material for: Integrated multi-omics and phenotypic validations reveal biocontrol mechanisms of Bacillus velezensis XM18-5 against potato common scab
Source: Front Microbiol. 2026 Feb 11;17:1748645. doi: 10.3389/fmicb.2026.1748645 (PMC12932232; doi:10.3389/fmicb.2026.1748645)
Supplement: Supplementary file 1 [file Table_1.xlsx]

## Sheet: Table S1
Table S1.Detailed annotation and classification of predicted antibiotic resistance genes in Bacillus velezensis XM18-5.
Gene ID	Ref Gene ID	Ref Gene Description	Gene Len (bp)	Gene Start	Gene End	Ref Gene Len (bp)	Ref Gene Start	Ref Gene End	Hit Len (bp)	Identity (%)	Coverage (%)	Evalue	Score
gene0014	ABP94946.1	putative signal-transduction protein with CBS domains [Metallosphaera sedula DSM 5348]	488	115	208	164	29	122	97	28.9	19.26	1.65949E-6	103
gene0016	ABP96063.1	pyridoxal phosphate synthase yaaD subunit [Metallosphaera sedula DSM 5348]	294	5	293	337	46	336	291	60.8	98.3	3.49778E-125	927
gene0017	ABP96064.1	pyridoxal phosphate synthase yaaE subunit [Metallosphaera sedula DSM 5348]	196	2	189	198	1	198	201	38.3	95.92	3.59665E-35	305
gene0018	ABP96092.1	seryl-tRNA synthetase [Metallosphaera sedula DSM 5348]	425	29	417	455	31	438	411	40.6	91.53	5.6102E-96	756
gene0024	ABP95683.1	isochorismatase hydrolase [Metallosphaera sedula DSM 5348]	183	4	180	199	20	197	184	27.7	96.72	1.20481E-20	202
gene0026	ABP96190.1	replication factor C small subunit [Metallosphaera sedula DSM 5348]	563	10	288	326	11	256	287	27.9	49.56	6.60782E-21	222
gene0026	ABP96189.1	replication factor C large subunit [Metallosphaera sedula DSM 5348]	563	10	230	443	9	214	232	24.1	39.25	2.41673E-9	132
gene0040	ABP96176.1	thymidylate kinase [Metallosphaera sedula DSM 5348]	212	5	203	196	3	181	203	27.1	93.87	1.04198E-11	137
gene0040	ABP95149.1	thymidylate kinase / thymidylate synthase [Metallosphaera sedula DSM 5348]	212	1	146	213	1	138	146	26	68.87	3.43831E-9	120
gene0040	ABP95148.1	Thymidylate kinase-like protein [Metallosphaera sedula DSM 5348]	212	1	111	210	1	107	112	28.6	52.36	1.6303E-6	101
gene0043	ABP96190.1	replication factor C small subunit [Metallosphaera sedula DSM 5348]	322	1	190	326	19	195	198	25.8	59.01	4.80077E-7	109
gene0050	ABP96053.1	methionyl-tRNA synthetase [Metallosphaera sedula DSM 5348]	663	22	503	568	17	521	517	26.1	72.7	3.47127E-41	388
gene0050	ABP96116.1	methionyl-tRNA synthetase, beta subunit [Metallosphaera sedula DSM 5348]	663	558	662	112	2	111	111	50.5	15.84	2.56182E-24	238
gene0050	ABP95838.1	valyl-tRNA synthetase [Metallosphaera sedula DSM 5348]	663	235	496	808	467	717	268	28.7	39.52	8.25994E-16	188
gene0050	ABP95838.1	valyl-tRNA synthetase [Metallosphaera sedula DSM 5348]	663	7	64	808	51	108	58	43.1	8.75	6.034E-10	139
gene0050	ABP96217.1	cysteinyl-tRNA synthetase [Metallosphaera sedula DSM 5348]	663	2	152	465	16	164	160	28.7	22.78	1.27096E-8	127
gene0050	ABP96080.1	leucyl-tRNA synthetase [Metallosphaera sedula DSM 5348]	663	2	65	950	34	97	64	35.9	9.65	2.5915E-8	126
gene0050	ABP96080.1	leucyl-tRNA synthetase [Metallosphaera sedula DSM 5348]	663	264	499	950	581	796	243	26.3	35.6	2.75131E-8	125
gene0051	ABP96169.1	TatD-related deoxyribonuclease [Metallosphaera sedula DSM 5348]	255	1	252	253	1	239	254	29.1	98.82	8.25051E-31	283
gene0051	ABP95934.1	TatD-related deoxyribonuclease [Metallosphaera sedula DSM 5348]	255	1	252	228	1	218	252	25.8	98.82	1.57765E-16	176
gene0054	ABP94241.1	dimethyladenosine transferase [Metallosphaera sedula DSM 5348]	293	28	242	217	4	182	216	27.8	73.38	8.14238E-11	135
gene0059	ABP94200.1	phosphoribosyltransferase [Metallosphaera sedula DSM 5348]	285	61	239	235	52	222	189	26.5	62.81	1.01227E-11	143
gene0060	ABP95561.1	endoribonuclease L-PSP [Metallosphaera sedula DSM 5348]	126	1	122	126	1	123	123	43.9	96.83	1.37201E-34	289
gene0062	ABP96030.1	Nucleotidyl transferase [Metallosphaera sedula DSM 5348]	456	6	352	357	4	335	361	26	76.1	2.5477E-18	201
gene0062	ABP95988.1	glucose-1-phosphate thymidyltransferase [Metallosphaera sedula DSM 5348]	456	6	362	349	3	346	374	25.1	78.29	7.83278E-18	197
gene0062	ABP94245.1	Nucleotidyl transferase [Metallosphaera sedula DSM 5348]	456	6	431	404	3	396	456	23	93.42	8.20902E-17	191
gene0062	ABP94734.1	GTP:adenosylcobinamide-phosphate guanylyltransferase-like protein [Metallosphaera sedula DSM 5348]	456	6	118	166	9	113	114	34.2	24.78	1.55613E-9	126
gene0062	ABP95577.1	Nucleotidyl transferase [Metallosphaera sedula DSM 5348]	456	70	357	414	93	381	300	25.7	63.16	1.29511E-7	116
gene0063	ABP95945.1	ribose-phosphate pyrophosphokinase [Metallosphaera sedula DSM 5348]	317	29	285	290	20	276	259	30.5	81.07	2.02711E-35	321
gene0067	ABP95651.1	DEAD/DEAH box helicase domain protein [Metallosphaera sedula DSM 5348]	1177	865	948	348	253	337	86	27.9	7.14	2.28247E-6	110
gene0075	ABP95956.1	translation initiation factor 2 subunit alpha (aeIF-2a) [Metallosphaera sedula DSM 5348]	128	6	78	256	12	87	76	32.9	57.03	3.68155E-6	93
gene0080	ABP95008.1	protein kinase [Metallosphaera sedula DSM 5348]	333	10	269	650	331	639	312	22.4	78.08	1.27185E-8	123
gene0080	ABP94506.1	protein kinase [Metallosphaera sedula DSM 5348]	333	116	232	819	621	751	135	24.4	35.14	1.48472E-6	107
gene0083	ABP96413.1	Proteasome-activating nucleotidase [Metallosphaera sedula DSM 5348]	639	154	401	379	114	362	249	49	38.81	3.93426E-72	604
gene0083	ABP96375.1	AAA family ATPase, CDC48 subfamily [Metallosphaera sedula DSM 5348]	639	154	390	760	454	689	238	45.4	37.09	1.79364E-61	550
gene0083	ABP96375.1	AAA family ATPase, CDC48 subfamily [Metallosphaera sedula DSM 5348]	639	157	384	760	180	405	229	47.6	35.68	7.97767E-58	522
gene0083	ABP94387.1	AAA family ATPase, CDC48 subfamily [Metallosphaera sedula DSM 5348]	639	154	389	768	457	691	237	45.6	36.93	1.97574E-57	519
gene0083	ABP94387.1	AAA family ATPase, CDC48 subfamily [Metallosphaera sedula DSM 5348]	639	157	391	768	187	419	236	44.9	36.78	2.01107E-56	511
gene0083	ABP94647.1	Vesicle-fusing ATPase [Metallosphaera sedula DSM 5348]	639	158	411	703	170	425	259	43.2	39.75	1.66468E-53	488
gene0083	ABP94647.1	Vesicle-fusing ATPase [Metallosphaera sedula DSM 5348]	639	154	401	703	426	677	255	40	38.81	2.05858E-52	479
gene0083	ABP94809.1	AAA ATPase, central domain protein [Metallosphaera sedula DSM 5348]	639	160	400	599	57	301	247	42.1	37.72	5.193E-52	473
gene0083	ABP94809.1	AAA ATPase, central domain protein [Metallosphaera sedula DSM 5348]	639	195	401	599	376	583	212	34	32.39	3.07064E-31	313
gene0087	ABP95762.1	cysteine synthase [Metallosphaera sedula DSM 5348]	308	15	300	293	20	284	294	31	92.86	7.61641E-28	266
gene0087	ABP94188.1	L-threonine ammonia-lyase [Metallosphaera sedula DSM 5348]	308	1	215	402	9	213	219	29.2	69.81	2.5908E-14	167
gene0087	ABP95558.1	L-threonine synthase [Metallosphaera sedula DSM 5348]	308	14	132	334	54	157	119	28.6	38.64	6.92572E-7	107
gene0087	ABP95853.1	L-threonine synthase [Metallosphaera sedula DSM 5348]	308	7	184	394	62	224	181	30.4	57.79	1.60567E-6	105
gene0088	ABP95842.1	anthranilate synthase, component I [Metallosphaera sedula DSM 5348]	474	99	465	420	78	420	367	39.5	77.43	2.63937E-74	611
gene0089	ABP95841.1	anthranilate synthase, component II [Metallosphaera sedula DSM 5348]	195	1	186	193	3	191	191	47.1	95.38	1.36138E-54	435
gene0089	ABP95522.1	GMP synthase, small subunit [Metallosphaera sedula DSM 5348]	195	1	191	189	5	189	193	30.6	97.95	3.53985E-16	169
gene0089	ABP96129.1	carbamoyl-phosphate synthase small subunit [Metallosphaera sedula DSM 5348]	195	27	171	372	208	348	150	26	74.36	3.81343E-9	121
gene0096	ABP96300.1	lysyl-tRNA synthetase [Metallosphaera sedula DSM 5348]	499	22	499	496	14	492	485	42.9	95.79	6.99184E-128	980
gene0096	ABP94382.1	aspartyl-tRNA synthetase [Metallosphaera sedula DSM 5348]	499	64	499	429	18	426	447	27.3	87.37	2.76282E-31	303
gene0115	ABP94809.1	AAA ATPase, central domain protein [Metallosphaera sedula DSM 5348]	810	199	620	599	90	444	441	22.9	52.1	7.24045E-7	114
gene0115	ABP96375.1	AAA family ATPase, CDC48 subfamily [Metallosphaera sedula DSM 5348]	810	205	624	760	222	568	446	23.8	51.85	8.47511E-7	114
gene0115	ABP94647.1	Vesicle-fusing ATPase [Metallosphaera sedula DSM 5348]	810	205	284	703	211	278	84	32.1	9.88	2.90061E-6	109
gene0121	ABP96270.1	glutamyl-tRNA synthetase [Metallosphaera sedula DSM 5348]	483	5	285	566	98	384	299	29.8	58.18	3.60358E-28	283
gene0123	ABP96217.1	cysteinyl-tRNA synthetase [Metallosphaera sedula DSM 5348]	466	3	463	465	1	463	471	43.3	98.93	6.4663E-129	981
gene0130	ABP95789.1	LSU ribosomal protein L11P [Metallosphaera sedula DSM 5348]	141	1	141	168	1	139	142	33.8	100	4.53824E-23	215
gene0131	ABP95790.1	LSU ribosomal protein L1P [Metallosphaera sedula DSM 5348]	232	23	140	218	8	137	136	31.6	50.86	1.09895E-8	118
gene0132	ABP95791.1	LSU ribosomal protein L10P [Metallosphaera sedula DSM 5348]	166	12	99	329	17	105	90	34.4	53.01	1.90051E-9	121
gene0134	ABP94235.1	16S rRNA m(2)G 1207 methyltransferase [Metallosphaera sedula DSM 5348]	201	29	198	186	18	183	171	38	84.58	2.35383E-31	278
gene0135	ABP94210.1	DNA-directed RNA polymerase, subunit B' / DNA-directed RNA polymerase, subunit B' [Metallosphaera sedula DSM 5348]	1193	756	1149	1124	716	1115	415	35.7	33.03	5.70965E-57	538
gene0135	ABP94210.1	DNA-directed RNA polymerase, subunit B' / DNA-directed RNA polymerase, subunit B' [Metallosphaera sedula DSM 5348]	1193	384	538	1124	315	474	167	32.3	12.99	1.98339E-20	231
gene0135	ABP94210.1	DNA-directed RNA polymerase, subunit B' / DNA-directed RNA polymerase, subunit B' [Metallosphaera sedula DSM 5348]	1193	72	260	1124	73	295	226	25.7	15.84	5.41003E-7	117
gene0136	ABP94211.1	DNA-directed RNA polymerase, subunit A' [Metallosphaera sedula DSM 5348]	1199	72	811	886	61	836	832	28.8	61.72	3.68207E-72	652
gene0136	ABP94212.1	DNA-directed RNA polymerase, subunit A' [Metallosphaera sedula DSM 5348]	1199	916	963	392	64	111	48	62.5	4	1.14555E-13	171
gene0136	ABP94212.1	DNA-directed RNA polymerase, subunit A' [Metallosphaera sedula DSM 5348]	1199	1035	1178	392	261	383	144	30.6	12.01	5.24381E-6	107
gene0137	ABP96271.1	LSU ribosomal protein L7AE [Metallosphaera sedula DSM 5348]	82	15	81	125	35	102	68	36.8	81.71	2.61678E-9	110
gene0138	ABP94215.1	SSU ribosomal protein S12P [Metallosphaera sedula DSM 5348]	138	40	111	146	46	126	81	43.2	52.17	1.85259E-11	130
gene0139	ABP94217.1	SSU ribosomal protein S7P [Metallosphaera sedula DSM 5348]	156	22	149	194	58	194	137	38	82.05	8.12658E-19	187
gene0140	ABP94261.1	translation elongation factor 2 (EF-2/EF-G) [Metallosphaera sedula DSM 5348]	692	9	688	736	19	717	764	28.5	98.27	2.17553E-74	646
gene0140	ABP94218.1	translation elongation factor 1A (EF-1A/EF-Tu) [Metallosphaera sedula DSM 5348]	692	12	138	435	8	155	148	29.7	18.35	7.38851E-10	137
gene0141	ABP94218.1	translation elongation factor 1A (EF-1A/EF-Tu) [Metallosphaera sedula DSM 5348]	396	9	394	435	3	427	433	31.2	97.47	8.67558E-53	457
gene0141	ABP96381.1	translation initiation factor 2 subunit gamma (aeIF-2g) [Metallosphaera sedula DSM 5348]	396	10	257	415	7	268	287	29.3	62.63	6.88197E-24	243
gene0141	ABP94261.1	translation elongation factor 2 (EF-2/EF-G) [Metallosphaera sedula DSM 5348]	396	7	281	736	16	363	357	26.3	69.44	1.17209E-16	190
gene0141	ABP94817.1	translation elongation factor 1A GTP binding domain family [Metallosphaera sedula DSM 5348]	396	7	394	520	106	519	444	24.1	97.98	6.05932E-14	168
gene0141	ABP94207.1	translation initiation factor eaIF-5B [Metallosphaera sedula DSM 5348]	396	17	142	597	15	140	133	30.1	31.82	3.06177E-7	113
gene0143	ABP94219.1	SSU ribosomal protein S10P [Metallosphaera sedula DSM 5348]	102	4	102	102	3	101	100	36	97.06	5.43983E-12	130
gene0144	ABP94268.1	LSU ribosomal protein L3P [Metallosphaera sedula DSM 5348]	209	100	190	341	197	286	94	37.2	43.54	1.01154E-9	126
gene0147	ABP94271.1	LSU ribosomal protein L2P [Metallosphaera sedula DSM 5348]	277	77	235	238	40	203	167	33.5	57.4	2.74364E-19	198
gene0148	ABP94272.1	SSU ribosomal protein S19P [Metallosphaera sedula DSM 5348]	92	3	75	140	40	114	76	38.2	79.35	2.09787E-9	111
gene0149	ABP94273.1	LSU ribosomal protein L22P [Metallosphaera sedula DSM 5348]	113	40	109	156	87	155	70	38.6	61.95	8.41576E-11	123
gene0150	ABP94274.1	SSU ribosomal protein S3P [Metallosphaera sedula DSM 5348]	218	31	201	240	8	183	177	29.4	78.44	1.57185E-15	167
gene0152	ABP94275.1	LSU ribosomal protein L29P [Metallosphaera sedula DSM 5348]	66	2	60	68	4	62	59	30.5	89.39	1.02435E-6	88
gene0154	ABP94278.1	LSU ribosomal protein L14P [Metallosphaera sedula DSM 5348]	122	2	118	138	18	134	121	42.1	95.9	1.78825E-24	221
gene0156	ABP94281.1	LSU ribosomal protein L5P [Metallosphaera sedula DSM 5348]	179	17	156	174	1	131	140	35.7	78.21	4.3822E-22	211
gene0158	ABP94283.1	SSU ribosomal protein S8P [Metallosphaera sedula DSM 5348]	132	1	132	133	1	133	140	31.4	100	3.27365E-14	150
gene0161	ABP94288.1	SSU ribosomal protein S5P [Metallosphaera sedula DSM 5348]	168	13	146	214	54	198	145	32.4	79.76	2.80568E-19	192
gene0166	ABP95765.1	peptidase M24 [Metallosphaera sedula DSM 5348]	248	5	202	354	133	321	199	32.2	79.84	9.60295E-21	211
gene0166	ABP96265.1	methionine aminopeptidase, type II [Metallosphaera sedula DSM 5348]	248	6	207	297	2	195	206	28.6	81.45	1.93591E-17	185
gene0166	ABP94366.1	peptidase M24 [Metallosphaera sedula DSM 5348]	248	4	202	351	128	316	201	27.4	80.24	2.09076E-13	156
gene0169	ABP96287.1	SSU ribosomal protein S13P [Metallosphaera sedula DSM 5348]	121	1	97	165	9	128	120	28.3	80.17	7.11824E-8	103
gene0170	ABP96285.1	SSU ribosomal protein S11P [Metallosphaera sedula DSM 5348]	131	15	121	132	4	119	116	37.1	81.68	2.14417E-10	121
gene0173	ABP95198.1	ABC transporter related protein [Metallosphaera sedula DSM 5348]	281	22	244	512	17	244	229	37.1	79.36	4.68188E-39	353
gene0173	ABP95198.1	ABC transporter related protein [Metallosphaera sedula DSM 5348]	281	30	232	512	297	491	207	31.9	72.24	1.45696E-23	238
gene0173	ABP95445.1	trehalose ABC transporter ATP-binding protein [Metallosphaera sedula DSM 5348]	281	25	230	324	18	221	207	35.7	73.31	5.79149E-33	303
gene0173	ABP94623.1	oligopeptide/dipeptide ABC transporter, ATPase subunit [Metallosphaera sedula DSM 5348]	281	12	230	313	9	236	229	35.8	77.94	2.82937E-30	283
gene0173	ABP95341.1	carbohydrate ABC transporter ATP-binding protein, CUT1 family [Metallosphaera sedula DSM 5348]	281	24	257	312	17	245	235	34	83.27	1.24672E-29	279
gene0173	ABP95022.1	ABC transporter related protein [Metallosphaera sedula DSM 5348]	281	23	228	451	17	215	210	37.6	73.31	2.54077E-28	272
gene0173	ABP95022.1	ABC transporter related protein [Metallosphaera sedula DSM 5348]	281	18	233	451	243	446	223	30.5	76.87	7.76851E-12	147
gene0174	ABP96345.1	oligopeptide/dipeptide ABC transporter, ATPase subunit [Metallosphaera sedula DSM 5348]	289	22	228	416	25	258	234	32.9	71.63	4.82557E-34	315
gene0174	ABP95198.1	ABC transporter related protein [Metallosphaera sedula DSM 5348]	289	1	249	512	1	245	250	31.2	86.16	4.88598E-34	316
gene0174	ABP95198.1	ABC transporter related protein [Metallosphaera sedula DSM 5348]	289	22	237	512	291	492	225	30.7	74.74	1.47874E-18	200
gene0174	ABP95215.1	oligopeptide/dipeptide ABC transporter, ATPase subunit [Metallosphaera sedula DSM 5348]	289	30	236	310	35	238	209	35.9	71.63	8.24519E-29	273
gene0174	ABP95445.1	trehalose ABC transporter ATP-binding protein [Metallosphaera sedula DSM 5348]	289	30	234	324	25	221	206	33.5	70.93	4.17547E-28	268
gene0174	ABP94743.1	ABC transporter related protein [Metallosphaera sedula DSM 5348]	289	3	251	241	1	238	254	31.5	86.16	2.6097E-27	259
gene0175	ABP95021.1	cobalt transport protein [Metallosphaera sedula DSM 5348]	265	9	228	302	39	257	239	25.9	83.02	1.87566E-7	111
gene0177	ABP96282.1	LSU ribosomal protein L13P [Metallosphaera sedula DSM 5348]	145	17	143	147	5	118	128	30.5	87.59	4.16122E-9	113
gene0178	ABP96281.1	SSU ribosomal protein S9P [Metallosphaera sedula DSM 5348]	130	9	130	137	11	137	133	31.6	93.85	2.65703E-8	106
gene0183	ABP96312.1	ATPase involved in chromosome partitioning-like protein [Metallosphaera sedula DSM 5348]	350	109	346	302	46	289	244	40.2	68	4.16288E-55	461
gene0183	ABP95086.1	ATPase involved in chromosome partitioning-like protein [Metallosphaera sedula DSM 5348]	350	109	226	246	14	130	120	35	33.71	1.41259E-8	120
gene0183	ABP95501.1	hypothetical protein Msed_1343 [Metallosphaera sedula DSM 5348]	350	109	149	81	20	60	41	53.7	11.71	1.58586E-8	114
gene0183	ABP94694.1	hypothetical protein Msed_0519 [Metallosphaera sedula DSM 5348]	350	109	257	259	3	152	161	28.6	42.57	3.07133E-6	102
gene0183	ABP94411.1	hypothetical protein Msed_0234 [Metallosphaera sedula DSM 5348]	350	97	149	285	5	70	66	37.9	15.14	4.23032E-6	101
gene0198	ABP94916.1	major facilitator superfamily MFS_1 [Metallosphaera sedula DSM 5348]	404	12	226	355	8	208	216	25	53.22	1.35357E-6	107
gene0199	ABP94452.1	4-aminobutyrate aminotransferase apoenzyme [Metallosphaera sedula DSM 5348]	422	19	402	417	25	398	396	34.1	91	3.51669E-60	510
gene0199	ABP94346.1	acetylornithine aminotransferase apoenzyme / N2-acetyl-L-lysine aminotransferase apoenzyme [Metallosphaera sedula DSM 5348]	422	13	357	386	6	327	347	31.7	81.75	6.51137E-48	422
gene0199	ABP94393.1	glutamate-1-semialdehyde 2,1-aminomutase [Metallosphaera sedula DSM 5348]	422	25	315	417	36	311	302	28.1	68.96	4.39097E-20	216
gene0200	ABP94808.1	D-fructose 1,6-bisphosphatase [Metallosphaera sedula DSM 5348]	316	36	108	263	36	107	73	31.5	23.1	4.03291E-7	109
gene0201	ABP94373.1	Alcohol dehydrogenase GroES domain protein [Metallosphaera sedula DSM 5348]	348	1	318	338	1	323	333	27.9	91.38	5.37496E-28	270
gene0201	ABP95582.1	succinate semialdehyde reductase (NADPH) [Metallosphaera sedula DSM 5348]	348	1	307	360	1	323	346	28	88.22	6.0942E-28	270
gene0201	ABP95459.1	galactose 1-dehydrogenase / glucose 1-dehydrogenase [Metallosphaera sedula DSM 5348]	348	1	286	358	1	301	324	27.8	82.18	9.66235E-21	216
gene0201	ABP95584.1	acrylyl-CoA reductase (NADPH) [Metallosphaera sedula DSM 5348]	348	1	297	332	1	296	309	26.9	85.34	5.67552E-19	202
gene0201	ABP94575.1	Alcohol dehydrogenase GroES domain protein [Metallosphaera sedula DSM 5348]	348	15	281	315	9	262	275	26.5	76.72	3.03964E-16	181
gene0205	ABP94981.1	transport system permease protein [Metallosphaera sedula DSM 5348]	340	41	333	325	30	318	304	25.7	86.18	3.51209E-14	166
gene0206	ABP94981.1	transport system permease protein [Metallosphaera sedula DSM 5348]	335	45	327	325	32	318	288	27.8	84.48	5.91999E-23	231
gene0225	ABP94400.1	phosphoglucomutase/phosphomannomutase alpha/beta/alpha domain I [Metallosphaera sedula DSM 5348]	448	1	437	452	1	446	467	29.6	97.54	1.43189E-48	432
gene0226	ABP95758.1	glutamine--fructose-6-phosphate transaminase [Metallosphaera sedula DSM 5348]	600	1	600	595	1	595	615	35.6	100	6.34644E-105	843
gene0226	ABP96121.1	amidophosphoribosyltransferase [Metallosphaera sedula DSM 5348]	600	2	220	446	7	214	225	26.2	36.5	2.06282E-13	166
gene0226	ABP94722.1	exsB protein [Metallosphaera sedula DSM 5348]	600	1	189	469	1	194	203	27.6	31.5	3.86833E-10	139
gene0227	ABP95232.1	ABC transporter related protein [Metallosphaera sedula DSM 5348]	290	9	238	281	6	225	232	28	79.31	7.53758E-31	287
gene0227	ABP94696.1	ABC transporter related protein [Metallosphaera sedula DSM 5348]	290	5	212	301	4	210	213	32.4	71.72	2.59636E-28	269
gene0227	ABP94743.1	ABC transporter related protein [Metallosphaera sedula DSM 5348]	290	3	236	241	2	236	237	28.3	80.69	2.72818E-27	259
gene0227	ABP95394.1	ABC transporter related protein [Metallosphaera sedula DSM 5348]	290	3	210	236	2	206	212	29.7	71.72	4.79949E-24	234
gene0227	ABP94792.1	ABC transporter related protein [Metallosphaera sedula DSM 5348]	290	12	223	243	15	229	219	28.3	73.1	1.46176E-21	216
gene0231	ABP95686.1	ABC transporter related protein [Metallosphaera sedula DSM 5348]	254	3	223	224	2	221	221	44.3	87.01	8.55677E-61	485
gene0231	ABP95445.1	trehalose ABC transporter ATP-binding protein [Metallosphaera sedula DSM 5348]	254	5	223	324	3	212	220	40.5	86.22	6.242E-44	378
gene0231	ABP95341.1	carbohydrate ABC transporter ATP-binding protein, CUT1 family [Metallosphaera sedula DSM 5348]	254	5	222	312	3	209	219	36.5	85.83	8.01546E-39	342
gene0231	ABP94623.1	oligopeptide/dipeptide ABC transporter, ATPase subunit [Metallosphaera sedula DSM 5348]	254	22	232	313	19	238	221	33.9	83.07	1.59234E-29	276
gene0231	ABP96345.1	oligopeptide/dipeptide ABC transporter, ATPase subunit [Metallosphaera sedula DSM 5348]	254	22	236	416	24	264	245	31.8	84.65	2.08508E-29	277
gene0234	ABP94629.1	aldo/keto reductase [Metallosphaera sedula DSM 5348]	281	12	256	265	3	258	263	29.7	87.19	6.96509E-22	219
gene0239	ABP95612.1	amino acid/polyamine/organocation transporter, APC superfamily [Metallosphaera sedula DSM 5348]	461	2	446	635	16	493	496	24.2	96.53	6.51934E-17	194
gene0239	ABP94638.1	amino acid/polyamine/organocation transporter, APC superfamily [Metallosphaera sedula DSM 5348]	461	6	418	511	3	413	443	23	89.59	1.02459E-16	191
gene0239	ABP94585.1	amino acid/polyamine/organocation transporter, APC superfamily [Metallosphaera sedula DSM 5348]	461	18	318	410	12	303	311	22.2	65.29	1.67856E-10	140
gene0239	ABP95061.1	amino acid/polyamine/organocation transporter, APC superfamily [Metallosphaera sedula DSM 5348]	461	19	352	467	5	337	365	24.1	72.45	9.12135E-7	110
gene0243	ABP94429.1	daunorubicin resistance ABC transporter ATPase subunit [Metallosphaera sedula DSM 5348]	311	2	310	317	4	300	310	36.8	99.36	1.42174E-62	509
gene0243	ABP94743.1	ABC transporter related protein [Metallosphaera sedula DSM 5348]	311	16	225	241	19	223	210	39	67.52	1.75148E-49	415
gene0243	ABP95042.1	ABC transporter related protein [Metallosphaera sedula DSM 5348]	311	1	222	305	1	225	227	35.2	71.38	1.91998E-42	371
gene0243	ABP94527.1	ABC transporter related protein [Metallosphaera sedula DSM 5348]	311	1	244	273	1	236	245	33.9	78.46	7.03585E-36	323
gene0243	ABP94792.1	ABC transporter related protein [Metallosphaera sedula DSM 5348]	311	2	220	243	8	223	220	31.8	70.42	1.67304E-33	304
gene0251	ABP95612.1	amino acid/polyamine/organocation transporter, APC superfamily [Metallosphaera sedula DSM 5348]	545	3	478	635	13	515	512	36.9	87.34	1.43717E-82	688
gene0251	ABP95612.1	amino acid/polyamine/organocation transporter, APC superfamily [Metallosphaera sedula DSM 5348]	545	451	525	635	553	625	75	32	13.76	6.78347E-6	104
gene0251	ABP94638.1	amino acid/polyamine/organocation transporter, APC superfamily [Metallosphaera sedula DSM 5348]	545	10	532	511	3	511	535	28.4	95.96	4.90908E-47	428
gene0251	ABP95061.1	amino acid/polyamine/organocation transporter, APC superfamily [Metallosphaera sedula DSM 5348]	545	24	516	467	6	458	501	29.1	90.46	6.83132E-42	388
gene0251	ABP94538.1	amino acid/polyamine/organocation transporter, APC superfamily [Metallosphaera sedula DSM 5348]	545	10	540	539	7	527	546	26.4	97.43	2.9554E-37	354
gene0251	ABP94585.1	amino acid/polyamine/organocation transporter, APC superfamily [Metallosphaera sedula DSM 5348]	545	20	268	410	10	241	259	25.9	45.69	1.30006E-14	174
gene0255	ABP95339.1	Glycerophosphodiester phosphodiesterase [Metallosphaera sedula DSM 5348]	295	39	281	245	10	234	244	34	82.37	4.92986E-29	272
gene0256	ABP94584.1	major facilitator superfamily MFS_1 [Metallosphaera sedula DSM 5348]	444	42	421	427	30	422	408	21.3	85.59	3.45567E-6	104
gene0258	ABP95931.1	4-hydroxyphenylacetate 3-hydroxylase [Metallosphaera sedula DSM 5348]	482	19	475	493	18	479	470	32.6	94.81	1.95704E-70	590
gene0258	ABP95164.1	4-hydroxyphenylacetate 3-monooxygenase oxygenase component [Metallosphaera sedula DSM 5348]	482	4	475	488	2	474	486	29.6	97.93	8.70052E-56	487
gene0258	ABP95381.1	Vinylacetyl-CoA Delta-isomerase [Metallosphaera sedula DSM 5348]	482	63	479	459	43	458	431	21.6	86.51	1.29754E-21	231
gene0258	ABP95479.1	Vinylacetyl-CoA Delta-isomerase [Metallosphaera sedula DSM 5348]	482	2	437	507	1	438	466	23.4	90.46	2.34763E-15	181
gene0267	ABP96393.1	3-dehydroquinate synthase [Metallosphaera sedula DSM 5348]	356	64	333	351	71	330	279	25.8	75.84	2.63014E-9	128
gene0268	ABP94709.1	formate-dependent phosphoribosylglycinamide formyltransferase [Metallosphaera sedula DSM 5348]	384	3	381	395	10	392	383	47.8	98.7	1.35795E-125	944
gene0268	ABP95606.1	phosphoribosylaminoimidazole carboxylase [Metallosphaera sedula DSM 5348]	384	6	301	361	10	283	301	26.9	77.08	8.48463E-17	188
gene0268	ABP96130.1	carbamoyl-phosphate synthase large subunit [Metallosphaera sedula DSM 5348]	384	1	361	1046	1	390	399	22.1	94.01	2.60361E-7	114
gene0270	ABP96206.1	Uncharacterized membrane-associated protein-like protein [Metallosphaera sedula DSM 5348]	162	12	154	199	15	157	143	32.9	88.27	8.20773E-26	237
gene0276	ABP94585.1	amino acid/polyamine/organocation transporter, APC superfamily [Metallosphaera sedula DSM 5348]	487	41	480	410	12	409	458	24.9	90.35	2.98603E-15	179
gene0276	ABP95612.1	amino acid/polyamine/organocation transporter, APC superfamily [Metallosphaera sedula DSM 5348]	487	24	146	635	15	136	123	29.3	25.26	3.65036E-9	130
gene0276	ABP95973.1	amino acid/polyamine/organocation transporter, APC superfamily [Metallosphaera sedula DSM 5348]	487	221	373	474	206	363	163	28.8	31.42	7.78304E-8	119
gene0288	ABP94951.1	thioredoxin [Metallosphaera sedula DSM 5348]	112	10	102	138	38	132	95	27.4	83.04	1.78229E-10	121
gene0288	ABP95769.1	thioredoxin [Metallosphaera sedula DSM 5348]	112	11	83	132	36	109	74	25.7	65.18	1.07231E-7	100
gene0293	ABP94970.1	Sec-independent protein translocase TatC [Metallosphaera sedula DSM 5348]	241	51	233	275	85	270	186	24.2	75.93	1.60677E-10	133
gene0295	ABP94912.1	aminotransferase, class V [Metallosphaera sedula DSM 5348]	375	62	369	368	60	363	317	33.1	82.13	1.35488E-45	402
gene0295	ABP95829.1	aminotransferase, class V [Metallosphaera sedula DSM 5348]	375	153	313	372	129	281	162	20.4	42.93	3.67922E-7	111
gene0296	ABP95032.1	drug resistance transporter, EmrB/QacA subfamily [Metallosphaera sedula DSM 5348]	477	29	334	478	20	322	307	26.7	64.15	2.09001E-30	297
gene0296	ABP95063.1	major facilitator superfamily MFS_1 [Metallosphaera sedula DSM 5348]	477	35	477	470	26	469	452	24.3	92.87	7.4639E-29	285
gene0296	ABP95079.1	major facilitator superfamily MFS_1 [Metallosphaera sedula DSM 5348]	477	9	428	477	2	420	429	24.5	88.05	2.7012E-28	282
gene0296	ABP96210.1	major facilitator superfamily MFS_1 [Metallosphaera sedula DSM 5348]	477	27	476	502	34	490	462	23.6	94.34	7.59873E-24	249
gene0296	ABP95259.1	major facilitator superfamily MFS_1 [Metallosphaera sedula DSM 5348]	477	28	340	477	16	329	323	26.6	65.62	6.18482E-20	217
gene0298	ABP95875.1	glutamyl-tRNA(Gln) amidotransferase subunit D [Metallosphaera sedula DSM 5348]	371	40	365	439	80	413	356	28.9	87.87	4.44156E-22	230
gene0301	ABP96365.1	aldo/keto reductase [Metallosphaera sedula DSM 5348]	122	5	86	322	4	80	84	36.9	67.21	2.08338E-9	118
gene0301	ABP94629.1	aldo/keto reductase [Metallosphaera sedula DSM 5348]	122	13	72	265	7	67	61	39.3	49.18	3.15083E-8	109
gene0302	ABP94629.1	aldo/keto reductase [Metallosphaera sedula DSM 5348]	191	2	95	265	107	203	97	39.2	49.21	9.49288E-18	183
gene0308	ABP95175.1	3-oxoacyl-[acyl-carrier-protein] reductase [Metallosphaera sedula DSM 5348]	259	10	252	247	10	247	245	34.3	93.82	1.33906E-36	323
gene0308	ABP94522.1	short-chain dehydrogenase/reductase SDR [Metallosphaera sedula DSM 5348]	259	10	249	248	3	239	246	31.7	92.66	1.69875E-27	259
gene0308	ABP95384.1	short-chain dehydrogenase/reductase SDR [Metallosphaera sedula DSM 5348]	259	1	252	254	1	247	259	32.4	97.3	4.79851E-24	234
gene0308	ABP96212.1	short-chain dehydrogenase/reductase SDR [Metallosphaera sedula DSM 5348]	259	5	250	259	5	254	261	29.5	94.98	4.4917E-21	211
gene0308	ABP94963.1	short-chain dehydrogenase/reductase SDR [Metallosphaera sedula DSM 5348]	259	5	252	240	3	237	255	26.7	95.75	3.16857E-20	204
gene0311	ABP94743.1	ABC transporter related protein [Metallosphaera sedula DSM 5348]	231	19	208	241	20	201	194	32	82.25	4.20523E-28	261
gene0311	ABP94792.1	ABC transporter related protein [Metallosphaera sedula DSM 5348]	231	18	214	243	22	212	199	27.6	85.28	4.68667E-24	232
gene0311	ABP94527.1	ABC transporter related protein [Metallosphaera sedula DSM 5348]	231	16	215	273	15	206	204	32.4	86.58	1.01529E-23	231
gene0311	ABP95445.1	trehalose ABC transporter ATP-binding protein [Metallosphaera sedula DSM 5348]	231	4	215	324	3	210	222	30.2	91.77	2.4956E-23	229
gene0311	ABP94696.1	ABC transporter related protein [Metallosphaera sedula DSM 5348]	231	13	215	301	13	206	208	30.8	87.88	4.62334E-23	226
gene0320	ABP95258.1	major facilitator superfamily MFS_1 [Metallosphaera sedula DSM 5348]	400	15	400	427	13	412	412	28.6	96.5	7.82521E-36	335
gene0320	ABP95669.1	General substrate transporter [Metallosphaera sedula DSM 5348]	400	16	400	467	23	452	441	27.2	96.25	3.05868E-30	293
gene0320	ABP94640.1	major facilitator superfamily MFS_1 [Metallosphaera sedula DSM 5348]	400	11	400	448	18	445	438	23.7	97.5	5.30562E-25	253
gene0320	ABP94603.1	major facilitator superfamily MFS_1 [Metallosphaera sedula DSM 5348]	400	15	400	452	11	441	445	24.9	96.5	1.76076E-22	234
gene0320	ABP95020.1	General substrate transporter [Metallosphaera sedula DSM 5348]	400	2	350	442	12	380	373	27.1	87.25	2.32513E-22	233
gene0321	ABP95341.1	carbohydrate ABC transporter ATP-binding protein, CUT1 family [Metallosphaera sedula DSM 5348]	418	37	297	312	6	260	263	35.4	62.44	1.41354E-44	393
gene0321	ABP95445.1	trehalose ABC transporter ATP-binding protein [Metallosphaera sedula DSM 5348]	418	38	327	324	7	289	298	29.5	69.38	5.65925E-42	376
gene0321	ABP95686.1	ABC transporter related protein [Metallosphaera sedula DSM 5348]	418	10	251	224	4	223	242	35.5	57.89	7.32102E-40	354
gene0321	ABP95535.1	ABC transporter related protein [Metallosphaera sedula DSM 5348]	418	71	281	215	2	207	215	35.3	50.48	1.75292E-36	329
gene0321	ABP96345.1	oligopeptide/dipeptide ABC transporter, ATPase subunit [Metallosphaera sedula DSM 5348]	418	35	273	416	6	279	275	33.5	57.18	2.31179E-32	309
gene0322	ABP95534.1	binding-protein-dependent transport systems inner membrane component [Metallosphaera sedula DSM 5348]	282	102	217	538	330	455	131	24.4	41.13	7.613E-6	99
gene0324	ABP94670.1	carboxypeptidase Ss1, Metallo peptidase, MEROPS family M20D [Metallosphaera sedula DSM 5348]	373	12	363	391	17	382	372	29.8	94.37	1.37889E-37	345
gene0329	ABP94632.1	malate dehydrogenase (NAD) [Metallosphaera sedula DSM 5348]	317	8	297	306	3	279	293	28	91.48	2.87079E-27	263
gene0330	ABP95032.1	drug resistance transporter, EmrB/QacA subfamily [Metallosphaera sedula DSM 5348]	510	18	422	478	10	404	410	28.8	79.41	2.94647E-51	456
gene0330	ABP95439.1	major facilitator superfamily MFS_1 [Metallosphaera sedula DSM 5348]	510	20	416	562	13	433	423	28.4	77.84	3.66124E-39	368
gene0330	ABP95413.1	major facilitator superfamily MFS_1 [Metallosphaera sedula DSM 5348]	510	20	493	562	14	526	515	27.6	92.94	4.34377E-37	352
gene0330	ABP95063.1	major facilitator superfamily MFS_1 [Metallosphaera sedula DSM 5348]	510	18	412	470	10	403	407	28.5	77.45	5.70081E-37	349
gene0330	ABP95079.1	major facilitator superfamily MFS_1 [Metallosphaera sedula DSM 5348]	510	29	419	477	23	414	412	26.2	76.67	2.99856E-32	312
gene0331	ABP95438.1	transcriptional regulator, MarR family [Metallosphaera sedula DSM 5348]	153	53	102	150	48	96	50	42	32.68	4.67193E-6	92
gene0332	ABP96315.1	Lysine exporter protein (LYSE/YGGA) [Metallosphaera sedula DSM 5348]	209	8	203	189	10	181	198	27.3	93.78	1.93235E-6	99
gene0334	ABP94585.1	amino acid/polyamine/organocation transporter, APC superfamily [Metallosphaera sedula DSM 5348]	442	11	365	410	3	348	368	23.4	80.32	5.26235E-12	152
gene0334	ABP94638.1	amino acid/polyamine/organocation transporter, APC superfamily [Metallosphaera sedula DSM 5348]	442	9	240	511	4	231	243	24.7	52.49	3.8689E-7	113
gene0334	ABP95612.1	amino acid/polyamine/organocation transporter, APC superfamily [Metallosphaera sedula DSM 5348]	442	3	120	635	15	132	118	26.3	26.7	3.53343E-6	105
gene0336	ABP94891.1	NH(3)-dependent NAD(+) synthetase [Metallosphaera sedula DSM 5348]	272	27	267	264	23	261	255	35.7	88.6	1.58973E-22	223
gene0340	ABP94584.1	major facilitator superfamily MFS_1 [Metallosphaera sedula DSM 5348]	436	13	409	427	1	406	423	23.2	91.06	1.98758E-21	227
gene0340	ABP95258.1	major facilitator superfamily MFS_1 [Metallosphaera sedula DSM 5348]	436	29	311	427	11	294	296	25	64.91	2.10038E-8	123
gene0340	ABP96301.1	major facilitator superfamily MFS_1 [Metallosphaera sedula DSM 5348]	436	28	432	370	5	370	420	24.3	92.89	1.09873E-7	116
gene0340	ABP95079.1	major facilitator superfamily MFS_1 [Metallosphaera sedula DSM 5348]	436	19	206	477	4	189	188	25.5	43.12	1.22119E-7	117
gene0340	ABP95141.1	major facilitator superfamily MFS_1 [Metallosphaera sedula DSM 5348]	436	39	257	387	20	245	236	25.8	50.23	1.85339E-7	115
gene0345	ABP94544.1	delta-1-pyrroline-5-carboxylate dehydrogenase [Metallosphaera sedula DSM 5348]	515	9	510	522	2	519	524	34.5	97.48	5.02194E-96	770
gene0345	ABP95929.1	aldehyde dehydrogenase [Metallosphaera sedula DSM 5348]	515	38	512	480	3	476	485	33.4	92.23	5.29232E-78	644
gene0345	ABP95282.1	aldehyde dehydrogenase [Metallosphaera sedula DSM 5348]	515	40	491	478	4	455	463	29.8	87.77	2.15665E-59	514
gene0345	ABP95456.1	nonphosphorylating glyceraldehyde-3-phosphate dehydrogenase [Metallosphaera sedula DSM 5348]	515	171	491	504	161	472	324	32.4	62.33	1.96532E-42	392
gene0348	ABP94918.1	FAD-dependent pyridine nucleotide-disulfide oxidoreductase [Metallosphaera sedula DSM 5348]	336	8	333	335	7	333	328	38.7	97.02	4.67706E-76	604
gene0348	ABP94807.1	thioredoxin reductase (NADPH) [Metallosphaera sedula DSM 5348]	336	5	317	323	13	317	316	30.4	93.15	1.57506E-25	250
gene0349	ABP94783.1	uroporphyrinogen-III C-methyltransferase [Metallosphaera sedula DSM 5348]	479	3	245	245	2	238	243	43.6	50.73	1.40064E-57	482
gene0349	ABP95131.1	Uroporphyrin-III C/tetrapyrrole (Corrin/Porphyrin) methyltransferase [Metallosphaera sedula DSM 5348]	479	6	240	227	3	217	237	31.2	49.06	2.61249E-23	235
gene0349	ABP94869.1	Uroporphyrin-III C/tetrapyrrole (Corrin/Porphyrin) methyltransferase [Metallosphaera sedula DSM 5348]	479	6	241	247	4	227	238	27.3	49.27	2.88237E-21	220
gene0351	ABP94664.1	FAD-dependent pyridine nucleotide-disulfide oxidoreductase [Metallosphaera sedula DSM 5348]	805	5	279	396	6	272	276	29	34.16	6.5187E-34	330
gene0351	ABP96220.1	NADPH:sulfur oxidoreductase [Metallosphaera sedula DSM 5348]	805	70	280	434	70	273	224	29.5	26.21	5.16095E-17	197
gene0351	ABP95401.1	mercuric reductase [Metallosphaera sedula DSM 5348]	805	103	278	448	124	293	183	31.7	21.86	3.5389E-16	190
gene0351	ABP95666.1	FAD-dependent pyridine nucleotide-disulfide oxidoreductase [Metallosphaera sedula DSM 5348]	805	81	278	327	61	248	200	28.5	24.6	3.41696E-11	147
gene0351	ABP95255.1	dihydrolipoamide dehydrogenase [Metallosphaera sedula DSM 5348]	805	97	278	444	122	292	184	28.3	22.61	1.29516E-8	128
gene0352	ABP95476.1	formate dehydrogenase, alpha subunit [Metallosphaera sedula DSM 5348]	710	9	710	973	245	931	709	30.2	98.87	5.15337E-92	785
gene0352	ABP95614.1	formate dehydrogenase, alpha subunit [Metallosphaera sedula DSM 5348]	710	26	710	657	8	654	688	28.9	96.48	1.44527E-88	743
gene0352	ABP95054.1	assimilatory nitrate reductase (ferredoxin) precursor [Metallosphaera sedula DSM 5348]	710	24	702	640	3	632	681	28	95.63	1.34745E-75	651
gene0352	ABP94600.1	Anaerobic dehydrogenase typically selenocysteine-containing-like protein [Metallosphaera sedula DSM 5348]	710	212	468	583	162	380	268	22.8	36.2	1.71236E-10	143
gene0353	ABP94664.1	FAD-dependent pyridine nucleotide-disulfide oxidoreductase [Metallosphaera sedula DSM 5348]	775	5	287	396	6	280	284	28.5	36.52	6.62172E-33	322
gene0353	ABP96220.1	NADPH:sulfur oxidoreductase [Metallosphaera sedula DSM 5348]	775	61	285	434	61	278	235	27.7	29.03	3.84017E-15	181
gene0353	ABP95401.1	mercuric reductase [Metallosphaera sedula DSM 5348]	775	103	278	448	124	293	179	29.1	22.71	1.02203E-11	153
gene0353	ABP95666.1	FAD-dependent pyridine nucleotide-disulfide oxidoreductase [Metallosphaera sedula DSM 5348]	775	81	305	327	61	275	227	24.7	29.03	8.17014E-11	144
gene0353	ABP95706.1	dihydrolipoamide dehydrogenase [Metallosphaera sedula DSM 5348]	775	98	307	440	122	323	226	28.3	27.1	5.78129E-8	122
gene0354	ABP95053.1	major facilitator superfamily MFS_1 [Metallosphaera sedula DSM 5348]	401	33	326	417	24	351	333	26.7	73.32	5.00733E-16	184
gene0354	ABP94584.1	major facilitator superfamily MFS_1 [Metallosphaera sedula DSM 5348]	401	100	382	427	108	421	320	24.7	70.57	2.5743E-6	105
gene0354	ABP96210.1	major facilitator superfamily MFS_1 [Metallosphaera sedula DSM 5348]	401	37	166	502	45	174	148	27.7	32.42	5.11416E-6	103
gene0356	ABP94373.1	Alcohol dehydrogenase GroES domain protein [Metallosphaera sedula DSM 5348]	378	1	376	338	1	336	382	25.9	99.47	6.14403E-27	263
gene0356	ABP95582.1	succinate semialdehyde reductase (NADPH) [Metallosphaera sedula DSM 5348]	378	27	368	360	27	352	359	28.4	90.48	2.6009E-26	259
gene0356	ABP95459.1	galactose 1-dehydrogenase / glucose 1-dehydrogenase [Metallosphaera sedula DSM 5348]	378	1	253	358	1	253	274	29.6	66.93	3.77006E-16	183
gene0356	ABP95077.1	Alcohol dehydrogenase GroES domain protein [Metallosphaera sedula DSM 5348]	378	1	279	350	22	277	286	30.1	73.81	6.57809E-15	173
gene0356	ABP95584.1	acrylyl-CoA reductase (NADPH) [Metallosphaera sedula DSM 5348]	378	1	210	332	1	193	217	29	55.56	2.05128E-13	161
gene0362	ABP94413.1	3-hexulose-6-phosphate isomerase [Metallosphaera sedula DSM 5348]	185	7	185	209	16	208	193	35.8	96.76	9.27589E-35	302
gene0363	ABP94404.1	3-hexulose-6-phosphate synthase [Metallosphaera sedula DSM 5348]	211	2	211	227	14	223	212	34.4	99.53	1.32656E-30	276
gene0364	ABP94442.1	transcriptional regulator, HxlR family [Metallosphaera sedula DSM 5348]	120	1	106	111	4	107	106	31.1	88.33	1.68399E-11	128
gene0364	ABP95098.1	transcriptional regulator, HxlR family [Metallosphaera sedula DSM 5348]	120	19	91	118	22	94	73	37	60.83	2.9934E-9	111
gene0365	ABP95183.1	AMP-dependent synthetase and ligase [Metallosphaera sedula DSM 5348]	3584	1524	1995	498	27	487	497	25.2	13.17	7.87806E-26	276
gene0365	ABP95183.1	AMP-dependent synthetase and ligase [Metallosphaera sedula DSM 5348]	3584	524	956	498	70	487	454	24.7	12.08	7.25015E-24	260
gene0365	ABP95183.1	AMP-dependent synthetase and ligase [Metallosphaera sedula DSM 5348]	3584	2615	3025	498	76	487	446	26.5	11.47	1.10837E-21	242
gene0365	ABP94571.1	AMP-dependent synthetase and ligase [Metallosphaera sedula DSM 5348]	3584	452	956	549	13	536	543	24.5	14.09	1.44469E-25	275
gene0365	ABP94571.1	AMP-dependent synthetase and ligase [Metallosphaera sedula DSM 5348]	3584	1511	1995	549	26	536	531	21.8	13.53	1.62454E-13	176
gene0365	ABP94571.1	AMP-dependent synthetase and ligase [Metallosphaera sedula DSM 5348]	3584	2550	3025	549	26	536	538	22.9	13.28	2.41258E-13	174
gene0365	ABP95385.1	AMP-dependent synthetase and ligase [Metallosphaera sedula DSM 5348]	3584	484	954	699	235	686	488	24.8	13.14	6.55932E-22	247
gene0365	ABP95385.1	AMP-dependent synthetase and ligase [Metallosphaera sedula DSM 5348]	3584	1637	1995	699	337	688	387	29.5	10.02	1.86764E-21	243
gene0365	ABP95385.1	AMP-dependent synthetase and ligase [Metallosphaera sedula DSM 5348]	3584	2694	3025	699	354	688	353	25.2	9.26	3.59228E-14	182
gene0365	ABP94583.1	AMP-dependent synthetase and ligase [Metallosphaera sedula DSM 5348]	3584	2569	3025	564	70	544	491	26.1	12.75	2.55657E-20	233
gene0365	ABP94583.1	AMP-dependent synthetase and ligase [Metallosphaera sedula DSM 5348]	3584	1511	1995	564	44	544	521	26.5	13.53	6.66495E-17	204
gene0365	ABP94583.1	AMP-dependent synthetase and ligase [Metallosphaera sedula DSM 5348]	3584	454	956	564	33	544	535	24.5	14.03	2.9865E-16	199
gene0365	ABP94444.1	AMP-dependent synthetase and ligase [Metallosphaera sedula DSM 5348]	3584	1523	1995	608	92	579	501	24.4	13.2	4.77505E-19	222
gene0365	ABP94444.1	AMP-dependent synthetase and ligase [Metallosphaera sedula DSM 5348]	3584	498	910	608	115	534	477	25.4	11.52	1.14345E-16	203
gene0365	ABP94444.1	AMP-dependent synthetase and ligase [Metallosphaera sedula DSM 5348]	3584	2580	3025	608	112	579	476	23.7	12.44	4.24293E-13	173
gene0366	ABP95183.1	AMP-dependent synthetase and ligase [Metallosphaera sedula DSM 5348]	3586	2612	3022	498	76	487	446	27.1	11.46	1.01431E-21	243
gene0366	ABP95183.1	AMP-dependent synthetase and ligase [Metallosphaera sedula DSM 5348]	3586	508	958	498	47	494	479	23.2	12.58	4.86773E-21	237
gene0366	ABP95183.1	AMP-dependent synthetase and ligase [Metallosphaera sedula DSM 5348]	3586	1519	1990	498	32	487	495	24	13.16	3.76237E-19	222
gene0366	ABP94583.1	AMP-dependent synthetase and ligase [Metallosphaera sedula DSM 5348]	3586	492	964	564	73	563	505	25.3	13.19	4.42828E-21	239
gene0366	ABP94583.1	AMP-dependent synthetase and ligase [Metallosphaera sedula DSM 5348]	3586	2566	3022	564	70	544	494	26.1	12.74	7.69082E-20	229
gene0366	ABP94583.1	AMP-dependent synthetase and ligase [Metallosphaera sedula DSM 5348]	3586	1522	1990	564	72	544	497	24.5	13.08	2.04317E-11	158
gene0366	ABP94444.1	AMP-dependent synthetase and ligase [Metallosphaera sedula DSM 5348]	3586	1538	1933	608	119	519	426	24.4	11.04	2.52609E-19	225
gene0366	ABP94444.1	AMP-dependent synthetase and ligase [Metallosphaera sedula DSM 5348]	3586	489	901	608	101	528	447	24.8	11.52	7.3754E-18	213
gene0366	ABP94444.1	AMP-dependent synthetase and ligase [Metallosphaera sedula DSM 5348]	3586	2577	3022	608	112	579	476	23.9	12.44	7.22343E-14	179
gene0366	ABP95385.1	AMP-dependent synthetase and ligase [Metallosphaera sedula DSM 5348]	3586	457	960	699	198	697	535	23.7	14.05	3.83822E-18	216
gene0366	ABP95385.1	AMP-dependent synthetase and ligase [Metallosphaera sedula DSM 5348]	3586	1484	1990	699	176	688	554	24	14.14	7.30838E-17	205
gene0366	ABP95385.1	AMP-dependent synthetase and ligase [Metallosphaera sedula DSM 5348]	3586	2512	3022	699	175	688	538	22.3	14.25	4.23603E-15	190
gene0366	ABP95450.1	AMP-dependent synthetase and ligase [Metallosphaera sedula DSM 5348]	3586	489	951	551	69	523	493	23.9	12.91	7.4149E-18	212
gene0366	ABP95450.1	AMP-dependent synthetase and ligase [Metallosphaera sedula DSM 5348]	3586	2569	3022	551	72	523	469	24.7	12.66	1.22544E-14	185
gene0366	ABP95450.1	AMP-dependent synthetase and ligase [Metallosphaera sedula DSM 5348]	3586	1522	1742	551	71	294	237	23.2	6.16	4.27012E-7	122
gene0367	ABP95183.1	AMP-dependent synthetase and ligase [Metallosphaera sedula DSM 5348]	1278	482	952	498	27	485	495	26.1	36.85	1.38817E-27	285
gene0367	ABP95450.1	AMP-dependent synthetase and ligase [Metallosphaera sedula DSM 5348]	1278	482	954	551	59	523	491	24.6	37.01	8.13716E-25	265
gene0367	ABP95613.1	3-hydroxypropionyl-CoA synthetase [Metallosphaera sedula DSM 5348]	1278	413	954	661	5	623	632	22.5	42.41	5.5214E-24	260
gene0367	ABP94583.1	AMP-dependent synthetase and ligase [Metallosphaera sedula DSM 5348]	1278	490	954	564	72	544	490	26.7	36.38	1.25742E-23	255
gene0367	ABP94571.1	AMP-dependent synthetase and ligase [Metallosphaera sedula DSM 5348]	1278	479	965	549	37	547	536	22.6	38.11	2.64137E-21	236
gene0369	ABP95839.1	L-aspartate aminotransferase apoenzyme [Metallosphaera sedula DSM 5348]	436	69	412	396	58	379	359	22.6	78.9	2.64297E-8	122
gene0372	ABP95686.1	ABC transporter related protein [Metallosphaera sedula DSM 5348]	247	17	217	224	22	220	203	38.9	81.38	4.98317E-35	310
gene0372	ABP96345.1	oligopeptide/dipeptide ABC transporter, ATPase subunit [Metallosphaera sedula DSM 5348]	247	20	246	416	29	282	254	33.1	91.9	5.90037E-35	318
gene0372	ABP95445.1	trehalose ABC transporter ATP-binding protein [Metallosphaera sedula DSM 5348]	247	7	241	324	8	234	239	31.8	95.14	1.06912E-33	306
gene0372	ABP95341.1	carbohydrate ABC transporter ATP-binding protein, CUT1 family [Metallosphaera sedula DSM 5348]	247	2	231	312	3	222	232	32.3	93.12	3.07843E-33	302
gene0372	ABP94623.1	oligopeptide/dipeptide ABC transporter, ATPase subunit [Metallosphaera sedula DSM 5348]	247	1	246	313	1	254	257	30.4	99.6	6.05543E-30	279
gene0376	ABP96357.1	3-octaprenyl-4-hydroxybenzoate carboxy-lyase [Metallosphaera sedula DSM 5348]	192	2	182	202	17	200	185	37.8	94.27	3.83389E-37	318
gene0377	ABP95852.1	3-octaprenyl-4hydroxybenzoate decarboxylase [Metallosphaera sedula DSM 5348]	473	1	456	484	1	459	470	26.8	96.41	8.24891E-37	347
gene0390	ABP95686.1	ABC transporter related protein [Metallosphaera sedula DSM 5348]	249	1	217	224	3	220	222	39.6	87.15	2.28635E-41	353
gene0390	ABP94623.1	oligopeptide/dipeptide ABC transporter, ATPase subunit [Metallosphaera sedula DSM 5348]	249	1	245	313	1	254	256	34.4	98.39	2.25471E-40	352
gene0390	ABP95341.1	carbohydrate ABC transporter ATP-binding protein, CUT1 family [Metallosphaera sedula DSM 5348]	249	2	231	312	3	223	232	34.5	92.37	4.97162E-40	350
gene0390	ABP96345.1	oligopeptide/dipeptide ABC transporter, ATPase subunit [Metallosphaera sedula DSM 5348]	249	10	245	416	17	282	266	34.6	94.78	2.01886E-37	336
gene0390	ABP95445.1	trehalose ABC transporter ATP-binding protein [Metallosphaera sedula DSM 5348]	249	2	239	324	3	233	240	35.4	95.58	4.67211E-36	323
gene0391	ABP94670.1	carboxypeptidase Ss1, Metallo peptidase, MEROPS family M20D [Metallosphaera sedula DSM 5348]	383	3	375	391	8	386	383	39.7	97.39	4.75216E-88	694
gene0392	ABP94455.1	2-methylcitrate dehydratase [Metallosphaera sedula DSM 5348]	448	16	422	428	17	406	425	25.9	90.85	7.79218E-19	207
gene0393	ABP95686.1	ABC transporter related protein [Metallosphaera sedula DSM 5348]	227	21	217	224	22	220	200	38.5	86.78	5.20183E-44	369
gene0393	ABP95445.1	trehalose ABC transporter ATP-binding protein [Metallosphaera sedula DSM 5348]	227	24	203	324	21	196	184	35.3	79.3	5.02829E-26	249
gene0393	ABP95341.1	carbohydrate ABC transporter ATP-binding protein, CUT1 family [Metallosphaera sedula DSM 5348]	227	24	213	312	21	206	192	32.3	83.7	1.04369E-23	231
gene0393	ABP95215.1	oligopeptide/dipeptide ABC transporter, ATPase subunit [Metallosphaera sedula DSM 5348]	227	24	225	310	31	232	206	29.6	88.99	2.1919E-21	213
gene0393	ABP94623.1	oligopeptide/dipeptide ABC transporter, ATPase subunit [Metallosphaera sedula DSM 5348]	227	24	199	313	24	207	189	30.2	77.53	5.28764E-21	210
gene0399	ABP95854.1	aspartate kinase [Metallosphaera sedula DSM 5348]	454	1	445	443	1	436	464	23.7	98.02	1.28912E-14	174
gene0400	ABP94981.1	transport system permease protein [Metallosphaera sedula DSM 5348]	317	27	314	325	27	321	296	19.6	90.85	5.05925E-11	141
gene0402	ABP95445.1	trehalose ABC transporter ATP-binding protein [Metallosphaera sedula DSM 5348]	252	2	214	324	3	211	214	30.8	84.52	2.78302E-27	260
gene0402	ABP95686.1	ABC transporter related protein [Metallosphaera sedula DSM 5348]	252	1	216	224	3	222	224	31.7	85.71	4.10426E-27	254
gene0402	ABP95215.1	oligopeptide/dipeptide ABC transporter, ATPase subunit [Metallosphaera sedula DSM 5348]	252	1	224	310	8	236	234	30.3	88.89	4.58638E-25	243
gene0402	ABP95394.1	ABC transporter related protein [Metallosphaera sedula DSM 5348]	252	2	223	236	4	214	225	28.4	88.1	2.64382E-23	227
gene0402	ABP95232.1	ABC transporter related protein [Metallosphaera sedula DSM 5348]	252	1	218	281	1	206	218	29.4	86.51	6.77482E-23	226
gene0404	ABP95032.1	drug resistance transporter, EmrB/QacA subfamily [Metallosphaera sedula DSM 5348]	474	11	474	478	2	474	477	24.5	97.89	8.57028E-36	339
gene0404	ABP95063.1	major facilitator superfamily MFS_1 [Metallosphaera sedula DSM 5348]	474	11	468	470	2	469	479	25.5	96.62	5.38357E-35	332
gene0404	ABP95079.1	major facilitator superfamily MFS_1 [Metallosphaera sedula DSM 5348]	474	30	472	477	23	472	464	24.4	93.46	3.69698E-34	326
gene0404	ABP95259.1	major facilitator superfamily MFS_1 [Metallosphaera sedula DSM 5348]	474	30	472	477	18	471	457	23	93.46	1.05447E-26	270
gene0404	ABP96210.1	major facilitator superfamily MFS_1 [Metallosphaera sedula DSM 5348]	474	2	420	502	6	434	430	24.4	88.4	3.81687E-26	266
gene0408	ABP95173.1	transcriptional regulator, ArsR family [Metallosphaera sedula DSM 5348]	104	12	89	116	8	85	78	29.5	75	1.69358E-6	90
gene0409	ABP95064.1	transcriptional regulator, GntR family [Metallosphaera sedula DSM 5348]	469	148	459	367	42	356	326	27.6	66.52	2.15819E-23	241
gene0409	ABP96259.1	putative transcriptional regulator, GntR family [Metallosphaera sedula DSM 5348]	469	74	385	401	5	319	326	26.4	66.52	4.09522E-23	240
gene0409	ABP94367.1	putative transcriptional regulator, GntR family [Metallosphaera sedula DSM 5348]	469	172	468	376	87	376	302	25.8	63.33	3.59891E-22	232
gene0409	ABP95839.1	L-aspartate aminotransferase apoenzyme [Metallosphaera sedula DSM 5348]	469	101	389	396	24	315	301	22.6	61.62	8.69898E-9	126
gene0410	ABP94452.1	4-aminobutyrate aminotransferase apoenzyme [Metallosphaera sedula DSM 5348]	435	36	432	417	29	411	398	33.9	91.26	1.28074E-70	582
gene0410	ABP94346.1	acetylornithine aminotransferase apoenzyme / N2-acetyl-L-lysine aminotransferase apoenzyme [Metallosphaera sedula DSM 5348]	435	29	425	386	8	367	400	32.5	91.26	4.35811E-57	487
gene0410	ABP94393.1	glutamate-1-semialdehyde 2,1-aminomutase [Metallosphaera sedula DSM 5348]	435	38	348	417	36	328	318	31.8	71.49	4.93857E-38	353
gene0411	ABP95282.1	aldehyde dehydrogenase [Metallosphaera sedula DSM 5348]	462	4	458	478	15	474	466	35.4	98.48	6.86691E-91	727
gene0411	ABP95929.1	aldehyde dehydrogenase [Metallosphaera sedula DSM 5348]	462	4	462	480	16	479	472	35	99.35	1.05259E-87	705
gene0411	ABP94544.1	delta-1-pyrroline-5-carboxylate dehydrogenase [Metallosphaera sedula DSM 5348]	462	2	458	522	52	513	469	30.1	98.92	4.54632E-58	504
gene0411	ABP95456.1	nonphosphorylating glyceraldehyde-3-phosphate dehydrogenase [Metallosphaera sedula DSM 5348]	462	7	444	504	40	477	448	30.6	94.81	4.01651E-51	454
gene0413	ABP95175.1	3-oxoacyl-[acyl-carrier-protein] reductase [Metallosphaera sedula DSM 5348]	261	12	251	247	12	246	245	33.5	91.95	2.01796E-33	301
gene0413	ABP95384.1	short-chain dehydrogenase/reductase SDR [Metallosphaera sedula DSM 5348]	261	1	196	254	1	191	196	34.2	75.1	6.67253E-29	269
gene0413	ABP94522.1	short-chain dehydrogenase/reductase SDR [Metallosphaera sedula DSM 5348]	261	12	249	248	5	239	249	30.1	91.19	4.49319E-27	256
gene0413	ABP96212.1	short-chain dehydrogenase/reductase SDR [Metallosphaera sedula DSM 5348]	261	5	252	259	5	256	257	28	95.02	1.18288E-22	224
gene0413	ABP94963.1	short-chain dehydrogenase/reductase SDR [Metallosphaera sedula DSM 5348]	261	5	249	240	3	234	251	29.9	93.87	1.04351E-18	193
gene0423	ABP96269.1	phosphoglycolate phosphatase [Metallosphaera sedula DSM 5348]	249	34	244	222	28	217	216	25	84.74	5.67675E-9	121
gene0434	ABP94629.1	aldo/keto reductase [Metallosphaera sedula DSM 5348]	300	9	236	265	5	221	236	28.8	76	1.50752E-16	180
gene0434	ABP96365.1	aldo/keto reductase [Metallosphaera sedula DSM 5348]	300	18	158	322	19	154	144	29.9	47	2.89257E-12	150
gene0436	ABP94578.1	AMP-dependent synthetase and ligase [Metallosphaera sedula DSM 5348]	504	19	500	535	25	531	510	28.8	95.63	1.1896E-53	476
gene0436	ABP94571.1	AMP-dependent synthetase and ligase [Metallosphaera sedula DSM 5348]	504	29	501	549	49	540	494	28.7	93.85	7.38502E-53	471
gene0436	ABP95183.1	AMP-dependent synthetase and ligase [Metallosphaera sedula DSM 5348]	504	12	500	498	19	490	521	26.7	97.02	8.00334E-48	432
gene0436	ABP95385.1	AMP-dependent synthetase and ligase [Metallosphaera sedula DSM 5348]	504	6	501	699	209	692	510	27.6	98.41	1.03362E-43	406
gene0436	ABP95450.1	AMP-dependent synthetase and ligase [Metallosphaera sedula DSM 5348]	504	8	498	551	48	524	503	26.2	97.42	5.91829E-34	327
gene0437	ABP95175.1	3-oxoacyl-[acyl-carrier-protein] reductase [Metallosphaera sedula DSM 5348]	286	45	281	247	10	244	241	33.6	82.87	4.39071E-33	300
gene0437	ABP95384.1	short-chain dehydrogenase/reductase SDR [Metallosphaera sedula DSM 5348]	286	39	282	254	3	245	252	34.5	85.31	5.66452E-31	286
gene0437	ABP94522.1	short-chain dehydrogenase/reductase SDR [Metallosphaera sedula DSM 5348]	286	45	282	248	3	240	248	33.9	83.22	1.42768E-26	254
gene0437	ABP96212.1	short-chain dehydrogenase/reductase SDR [Metallosphaera sedula DSM 5348]	286	40	286	259	5	258	260	25.8	86.36	2.69198E-18	191
gene0437	ABP95933.1	short-chain dehydrogenase/reductase SDR [Metallosphaera sedula DSM 5348]	286	45	226	243	3	172	184	28.8	63.64	7.5322E-14	159
gene0443	ABP94863.1	transcriptional regulator, AsnC family [Metallosphaera sedula DSM 5348]	144	3	144	155	7	151	145	31.7	98.61	8.17576E-15	156
gene0443	ABP96096.1	transcriptional regulator, AsnC family [Metallosphaera sedula DSM 5348]	144	1	137	156	9	148	141	30.5	95.14	7.00033E-14	149
gene0443	ABP95363.1	transcriptional regulator, AsnC family [Metallosphaera sedula DSM 5348]	144	2	90	152	5	86	89	28.1	61.81	3.89316E-7	99
gene0443	ABP95370.1	transcriptional regulator, AsnC family [Metallosphaera sedula DSM 5348]	144	2	69	152	5	72	68	32.4	47.22	4.80513E-7	99
gene0443	ABP94343.1	transcriptional regulator, AsnC family [Metallosphaera sedula DSM 5348]	144	2	55	141	4	57	54	31.5	37.5	1.89991E-6	94
gene0444	ABP95013.1	DNA topoisomerase, type IA, central domain protein [Metallosphaera sedula DSM 5348]	736	13	639	681	3	584	634	33.9	85.19	2.32174E-97	808
gene0444	ABP95903.1	Reverse gyrase [Metallosphaera sedula DSM 5348]	736	104	408	1149	695	979	323	26.9	41.44	1.07931E-10	146
gene0448	ABP94360.1	glycosyl transferase, family 2 [Metallosphaera sedula DSM 5348]	420	49	416	395	41	387	368	30.2	87.62	5.96979E-48	423
gene0448	ABP96251.1	glycosyl transferase, family 2 [Metallosphaera sedula DSM 5348]	420	16	351	462	20	351	351	24.8	80	7.899E-18	199
gene0448	ABP94824.1	glycosyl transferase, family 2 [Metallosphaera sedula DSM 5348]	420	5	280	421	1	263	281	23.8	65.71	3.47413E-16	185
gene0448	ABP95970.1	glycosyl transferase, family 2 [Metallosphaera sedula DSM 5348]	420	51	144	234	3	84	94	33	22.38	1.62583E-8	120
gene0452	ABP96069.1	acetolactate synthase, large subunit [Metallosphaera sedula DSM 5348]	573	1	535	572	1	555	566	28.3	93.37	2.69386E-66	573
gene0452	ABP95336.1	thiamine pyrophosphate enzyme domain protein TPP-binding protein [Metallosphaera sedula DSM 5348]	573	1	517	526	1	501	532	24.4	90.23	6.23783E-43	399
gene0452	ABP95202.1	acetolactate synthase, large subunit [Metallosphaera sedula DSM 5348]	573	9	534	551	6	536	554	23.6	91.8	7.12618E-38	360
gene0452	ABP94378.1	thiamine pyrophosphate enzyme, central region [Metallosphaera sedula DSM 5348]	573	5	328	552	27	356	342	25.7	56.54	1.51732E-17	200
gene0452	ABP94609.1	thiamine pyrophosphate enzyme TPP binding domain protein [Metallosphaera sedula DSM 5348]	573	3	461	538	6	456	494	22.5	80.1	7.44684E-14	170
gene0463	ABP94628.1	natural resistance-associated macrophage protein [Metallosphaera sedula DSM 5348]	424	20	312	399	6	288	309	28.8	69.1	3.41211E-18	201
gene0463	ABP95425.1	Mn2+ and Fe2+ transporter of the NRAMP family-like protein [Metallosphaera sedula DSM 5348]	424	34	392	390	11	359	386	25.9	84.67	4.76997E-10	135
gene0478	ABP94792.1	ABC transporter related protein [Metallosphaera sedula DSM 5348]	308	6	210	243	8	212	212	35.8	66.56	1.20406E-39	347
gene0478	ABP94696.1	ABC transporter related protein [Metallosphaera sedula DSM 5348]	308	6	219	301	4	219	220	38.6	69.48	8.23892E-37	331
gene0478	ABP94743.1	ABC transporter related protein [Metallosphaera sedula DSM 5348]	308	5	212	241	3	209	209	34.9	67.53	8.86324E-35	313
gene0478	ABP95042.1	ABC transporter related protein [Metallosphaera sedula DSM 5348]	308	5	212	305	1	214	219	35.2	67.53	1.21653E-33	309
gene0478	ABP95232.1	ABC transporter related protein [Metallosphaera sedula DSM 5348]	308	9	226	281	5	216	221	30.3	70.78	3.21081E-29	276
gene0481	ABP94577.1	acyl-CoA dehydrogenase domain protein [Metallosphaera sedula DSM 5348]	368	24	344	402	46	369	340	25.6	87.23	1.79437E-20	216
gene0481	ABP94453.1	acyl-CoA dehydrogenase domain protein [Metallosphaera sedula DSM 5348]	368	30	343	398	52	367	325	26.5	85.33	4.52146E-18	198
gene0481	ABP95379.1	acyl-CoA dehydrogenase domain protein [Metallosphaera sedula DSM 5348]	368	24	367	393	42	388	356	21.9	93.48	5.14027E-13	159
gene0484	ABP95075.1	cation diffusion facilitator family transporter [Metallosphaera sedula DSM 5348]	297	26	295	276	11	266	284	23.6	90.91	1.37233E-8	120
gene0485	ABP94951.1	thioredoxin [Metallosphaera sedula DSM 5348]	105	7	81	138	40	114	75	36	71.43	3.8731E-14	147
gene0485	ABP95769.1	thioredoxin [Metallosphaera sedula DSM 5348]	105	6	89	132	34	118	85	30.6	80	4.06817E-11	125
gene0486	ABP94709.1	formate-dependent phosphoribosylglycinamide formyltransferase [Metallosphaera sedula DSM 5348]	361	134	317	395	111	287	194	23.2	50.97	1.94864E-7	113
gene0488	ABP95651.1	DEAD/DEAH box helicase domain protein [Metallosphaera sedula DSM 5348]	494	9	361	348	4	342	354	39	71.46	1.2401E-72	595
gene0488	ABP94231.1	ATP dependent helicase, Lhr family [Metallosphaera sedula DSM 5348]	494	10	335	905	4	348	350	25.4	65.99	4.73152E-16	188
gene0488	ABP96252.1	ATP dependent helicase, Lhr family [Metallosphaera sedula DSM 5348]	494	8	333	873	14	374	370	23.5	65.99	6.0455E-13	162
gene0491	ABP96309.1	Rhomboid family protein [Metallosphaera sedula DSM 5348]	199	50	196	183	37	175	147	32	73.87	3.59737E-12	139
gene0521	ABP95220.1	major facilitator superfamily MFS_1 [Metallosphaera sedula DSM 5348]	467	18	371	433	10	368	365	30.1	75.8	9.79545E-33	313
gene0521	ABP94639.1	major facilitator superfamily MFS_1 [Metallosphaera sedula DSM 5348]	467	11	387	452	15	391	386	25.1	80.73	1.22097E-26	268
gene0521	ABP94634.1	major facilitator superfamily MFS_1 [Metallosphaera sedula DSM 5348]	467	29	400	394	14	360	376	27.9	79.66	3.16219E-21	225
gene0521	ABP94432.1	major facilitator superfamily MFS_1 [Metallosphaera sedula DSM 5348]	467	18	318	395	6	276	309	28.5	64.45	7.03945E-14	167
gene0521	ABP95032.1	drug resistance transporter, EmrB/QacA subfamily [Metallosphaera sedula DSM 5348]	467	80	236	478	60	197	164	23.8	33.62	2.46038E-7	114
gene0522	ABP95438.1	transcriptional regulator, MarR family [Metallosphaera sedula DSM 5348]	104	1	61	150	40	99	61	36.1	58.65	2.09169E-6	91
gene0532	ABP95704.1	conserved hypothetical protein [Metallosphaera sedula DSM 5348]	160	6	160	138	4	138	167	32.9	96.88	2.00259E-17	175
gene0533	ABP94955.1	Rhodanese domain protein [Metallosphaera sedula DSM 5348]	122	49	122	133	35	111	78	35.9	60.66	1.70317E-7	99
gene0534	ABP95703.1	SirA family protein [Metallosphaera sedula DSM 5348]	188	7	75	80	11	79	69	39.1	36.7	7.24996E-17	169
gene0534	ABP94955.1	Rhodanese domain protein [Metallosphaera sedula DSM 5348]	188	93	179	133	21	106	87	31	46.28	2.63601E-10	123
gene0534	ABP94550.1	SirA family protein [Metallosphaera sedula DSM 5348]	188	7	76	84	15	84	72	38.9	37.23	3.68274E-8	106
gene0535	ABP94546.1	beta-lactamase domain protein [Metallosphaera sedula DSM 5348]	375	133	264	201	15	152	142	31.7	35.2	1.05541E-13	158
gene0536	ABP95703.1	SirA family protein [Metallosphaera sedula DSM 5348]	75	2	75	80	6	79	74	40.5	98.67	2.64988E-18	171
gene0536	ABP95066.1	SirA family protein [Metallosphaera sedula DSM 5348]	75	2	74	89	16	87	73	31.5	97.33	3.98258E-8	100
gene0536	ABP94550.1	SirA family protein [Metallosphaera sedula DSM 5348]	75	2	74	84	10	82	75	36	97.33	6.66958E-7	90
gene0537	ABP95261.1	protein of unknown function DUF81 [Metallosphaera sedula DSM 5348]	258	63	222	262	65	226	165	22.4	62.02	5.06995E-6	99
gene0540	ABP94740.1	transcriptional regulator, PadR family [Metallosphaera sedula DSM 5348]	105	21	78	154	24	80	58	37.9	55.24	2.14987E-7	98
gene0545	ABP94902.1	FAD linked oxidase domain protein [Metallosphaera sedula DSM 5348]	448	3	185	989	16	198	188	23.4	40.85	1.61005E-10	142
gene0545	ABP95281.1	D-lactate dehydrogenase [Metallosphaera sedula DSM 5348]	448	31	203	452	31	209	181	27.6	38.62	3.8589E-7	112
gene0546	ABP95075.1	cation diffusion facilitator family transporter [Metallosphaera sedula DSM 5348]	313	17	289	276	4	262	281	24.9	87.22	1.09154E-16	182
gene0557	ABP95077.1	Alcohol dehydrogenase GroES domain protein [Metallosphaera sedula DSM 5348]	349	32	283	350	48	290	262	34.7	72.21	1.44548E-26	260
gene0557	ABP95582.1	succinate semialdehyde reductase (NADPH) [Metallosphaera sedula DSM 5348]	349	33	273	360	27	282	258	32.2	69.05	3.00338E-26	257
gene0557	ABP94776.1	Alcohol dehydrogenase GroES domain protein [Metallosphaera sedula DSM 5348]	349	31	344	324	20	317	322	26.1	89.97	5.88245E-21	216
gene0557	ABP95584.1	acrylyl-CoA reductase (NADPH) [Metallosphaera sedula DSM 5348]	349	33	331	332	27	317	307	27	85.67	1.05164E-20	215
gene0557	ABP94615.1	Alcohol dehydrogenase GroES domain protein [Metallosphaera sedula DSM 5348]	349	29	271	327	24	252	244	30.3	69.63	4.85474E-17	188
gene0560	ABP96259.1	putative transcriptional regulator, GntR family [Metallosphaera sedula DSM 5348]	460	73	456	401	5	395	402	23.4	83.48	1.77146E-29	287
gene0560	ABP94367.1	putative transcriptional regulator, GntR family [Metallosphaera sedula DSM 5348]	460	103	455	376	24	371	369	26	76.74	9.02105E-29	281
gene0560	ABP95064.1	transcriptional regulator, GntR family [Metallosphaera sedula DSM 5348]	460	105	454	367	3	359	362	23.5	76.09	9.23345E-27	265
gene0560	ABP95839.1	L-aspartate aminotransferase apoenzyme [Metallosphaera sedula DSM 5348]	460	130	457	396	56	390	347	21.6	71.3	1.45448E-8	124
gene0566	ABP96259.1	putative transcriptional regulator, GntR family [Metallosphaera sedula DSM 5348]	462	98	456	401	25	393	374	26.5	77.71	8.83126E-31	297
gene0566	ABP95064.1	transcriptional regulator, GntR family [Metallosphaera sedula DSM 5348]	462	149	456	367	46	359	318	27.4	66.67	2.08958E-26	263
gene0566	ABP94367.1	putative transcriptional regulator, GntR family [Metallosphaera sedula DSM 5348]	462	93	457	376	12	371	375	25.6	79	1.64413E-22	234
gene0566	ABP95839.1	L-aspartate aminotransferase apoenzyme [Metallosphaera sedula DSM 5348]	462	124	459	396	51	390	362	23.2	72.73	4.32315E-11	145
gene0569	ABP95582.1	succinate semialdehyde reductase (NADPH) [Metallosphaera sedula DSM 5348]	378	24	365	360	24	349	364	31.3	90.48	9.93253E-31	293
gene0569	ABP94373.1	Alcohol dehydrogenase GroES domain protein [Metallosphaera sedula DSM 5348]	378	1	376	338	1	336	377	26	99.47	1.20694E-28	276
gene0569	ABP95584.1	acrylyl-CoA reductase (NADPH) [Metallosphaera sedula DSM 5348]	378	1	367	332	1	322	375	28	97.09	4.51276E-22	226
gene0569	ABP94575.1	Alcohol dehydrogenase GroES domain protein [Metallosphaera sedula DSM 5348]	378	13	258	315	7	218	252	29.4	65.08	4.40264E-13	158
gene0569	ABP95077.1	Alcohol dehydrogenase GroES domain protein [Metallosphaera sedula DSM 5348]	378	1	273	350	22	270	278	29.5	72.22	4.4942E-13	159
gene0574	ABP96306.1	drug exporter of the RND superfamily-like protein [Metallosphaera sedula DSM 5348]	717	205	687	825	344	815	508	26	67.36	1.85004E-23	252
gene0576	ABP95394.1	ABC transporter related protein [Metallosphaera sedula DSM 5348]	542	293	482	236	4	205	203	24.6	35.06	1.95238E-14	168
gene0576	ABP95394.1	ABC transporter related protein [Metallosphaera sedula DSM 5348]	542	1	173	236	6	208	211	22.7	31.92	1.76416E-7	114
gene0576	ABP94792.1	ABC transporter related protein [Metallosphaera sedula DSM 5348]	542	293	480	243	8	212	212	28.8	34.69	7.00098E-12	148
gene0576	ABP95022.1	ABC transporter related protein [Metallosphaera sedula DSM 5348]	542	275	484	451	215	436	236	26.3	38.75	7.63453E-12	152
gene0576	ABP95022.1	ABC transporter related protein [Metallosphaera sedula DSM 5348]	542	4	193	451	1	233	235	26.8	35.06	4.37575E-9	130
gene0576	ABP95232.1	ABC transporter related protein [Metallosphaera sedula DSM 5348]	542	297	513	281	6	235	237	24.5	40.04	1.69314E-11	147
gene0576	ABP94527.1	ABC transporter related protein [Metallosphaera sedula DSM 5348]	542	32	159	273	29	187	159	27	23.62	2.88347E-11	144
gene0579	ABP96393.1	3-dehydroquinate synthase [Metallosphaera sedula DSM 5348]	367	67	180	351	70	180	114	31.6	31.06	5.55404E-12	150
gene0580	ABP95259.1	major facilitator superfamily MFS_1 [Metallosphaera sedula DSM 5348]	403	30	172	477	20	163	146	29.5	35.48	2.65491E-8	121
gene0580	ABP95927.1	major facilitator superfamily MFS_1 [Metallosphaera sedula DSM 5348]	403	33	141	489	60	161	109	29.4	27.05	2.08415E-7	114
gene0580	ABP95079.1	major facilitator superfamily MFS_1 [Metallosphaera sedula DSM 5348]	403	30	128	477	25	122	99	31.3	24.57	5.94274E-7	110
gene0580	ABP96210.1	major facilitator superfamily MFS_1 [Metallosphaera sedula DSM 5348]	403	7	129	502	11	137	129	28.7	30.52	7.20403E-7	110
gene0580	ABP95063.1	major facilitator superfamily MFS_1 [Metallosphaera sedula DSM 5348]	403	32	198	470	25	188	167	26.9	41.44	3.81275E-6	104
gene0583	ABP95261.1	protein of unknown function DUF81 [Metallosphaera sedula DSM 5348]	247	3	223	262	18	235	228	29.8	89.47	3.8652E-17	181
gene0583	ABP94724.1	protein of unknown function DUF81 [Metallosphaera sedula DSM 5348]	247	26	220	284	33	251	220	24.1	78.95	5.86812E-6	98
gene0586	ABP94514.1	protein of unknown function DUF6, transmembrane [Metallosphaera sedula DSM 5348]	290	18	285	279	16	267	271	24.4	92.41	5.50799E-9	123
gene0586	ABP95672.1	protein of unknown function DUF6, transmembrane [Metallosphaera sedula DSM 5348]	290	72	268	273	65	251	198	23.7	67.93	8.20965E-6	98
gene0587	ABP96216.1	NUDIX hydrolase [Metallosphaera sedula DSM 5348]	205	67	198	141	4	133	135	28.9	64.39	1.36394E-13	148
gene0588	ABP96160.1	Methyltransferase type 11 [Metallosphaera sedula DSM 5348]	260	48	141	230	86	172	94	31.9	36.15	1.35765E-7	111
gene0589	ABP94265.1	3-isopropylmalate dehydrogenase [Metallosphaera sedula DSM 5348]	352	4	349	336	2	335	356	31.7	98.3	3.60956E-55	464
gene0589	ABP94878.1	isocitrate dehydrogenase (NADP) [Metallosphaera sedula DSM 5348]	352	6	333	430	45	406	369	27.4	93.18	4.06761E-31	297
gene0590	ABP95288.1	transcriptional regulator, GntR family [Metallosphaera sedula DSM 5348]	228	17	216	219	10	209	201	29.9	87.72	9.30192E-23	221
gene0590	ABP95225.1	transcriptional regulator, GntR family [Metallosphaera sedula DSM 5348]	228	16	212	223	15	209	199	29.6	86.4	1.13286E-18	191
gene0597	ABP94489.1	major facilitator superfamily MFS_1 [Metallosphaera sedula DSM 5348]	386	15	160	473	19	163	146	30.8	37.82	9.57354E-10	133
gene0597	ABP95079.1	major facilitator superfamily MFS_1 [Metallosphaera sedula DSM 5348]	386	7	169	477	11	172	163	28.8	42.23	5.33119E-9	127
gene0597	ABP95259.1	major facilitator superfamily MFS_1 [Metallosphaera sedula DSM 5348]	386	15	198	477	14	192	184	28.3	47.67	8.28417E-9	125
gene0597	ABP95032.1	drug resistance transporter, EmrB/QacA subfamily [Metallosphaera sedula DSM 5348]	386	26	312	478	28	371	344	23.8	74.35	3.13724E-8	121
gene0597	ABP95169.1	major facilitator superfamily MFS_1 [Metallosphaera sedula DSM 5348]	386	7	157	470	11	160	151	28.5	39.12	2.70661E-7	113
gene0599	ABP95225.1	transcriptional regulator, GntR family [Metallosphaera sedula DSM 5348]	228	23	227	223	23	195	205	28.3	89.91	3.48414E-12	143
gene0599	ABP95288.1	transcriptional regulator, GntR family [Metallosphaera sedula DSM 5348]	228	40	171	219	33	151	134	27.6	57.89	4.06114E-7	106
gene0600	ABP94584.1	major facilitator superfamily MFS_1 [Metallosphaera sedula DSM 5348]	404	191	387	427	210	415	216	24.5	48.76	6.72602E-6	102
gene0604	ABP95612.1	amino acid/polyamine/organocation transporter, APC superfamily [Metallosphaera sedula DSM 5348]	520	1	518	635	14	625	619	32.3	99.62	5.75663E-81	675
gene0604	ABP94638.1	amino acid/polyamine/organocation transporter, APC superfamily [Metallosphaera sedula DSM 5348]	520	8	504	511	4	489	511	28.6	95.58	3.42962E-48	436
gene0604	ABP94538.1	amino acid/polyamine/organocation transporter, APC superfamily [Metallosphaera sedula DSM 5348]	520	1	480	539	1	475	493	27.6	92.31	4.02116E-39	368
gene0604	ABP95061.1	amino acid/polyamine/organocation transporter, APC superfamily [Metallosphaera sedula DSM 5348]	520	16	476	467	1	433	462	27.3	88.65	1.1602E-36	346
gene0604	ABP94585.1	amino acid/polyamine/organocation transporter, APC superfamily [Metallosphaera sedula DSM 5348]	520	8	259	410	1	242	262	23.7	48.46	1.63235E-10	141
gene0608	ABP95258.1	major facilitator superfamily MFS_1 [Metallosphaera sedula DSM 5348]	472	17	466	427	13	426	457	29.5	95.34	1.61361E-28	281
gene0608	ABP95669.1	General substrate transporter [Metallosphaera sedula DSM 5348]	472	45	464	467	52	466	446	26	88.98	3.20013E-23	243
gene0608	ABP95383.1	major facilitator superfamily MFS_1 [Metallosphaera sedula DSM 5348]	472	27	463	466	43	465	457	24.5	92.58	2.19947E-15	180
gene0608	ABP95280.1	major facilitator superfamily MFS_1 [Metallosphaera sedula DSM 5348]	472	2	456	461	26	461	461	22.3	96.4	4.36046E-15	178
gene0608	ABP95927.1	major facilitator superfamily MFS_1 [Metallosphaera sedula DSM 5348]	472	60	393	489	77	421	362	25.7	70.76	3.0876E-14	171
gene0616	ABP94196.1	thiamine-phosphate kinase [Metallosphaera sedula DSM 5348]	325	52	325	313	41	310	286	26.2	84.31	2.24148E-16	181
gene0619	ABP94322.1	[SSU ribosomal protein S18P]-alanine acetyltransferase [Metallosphaera sedula DSM 5348]	151	2	149	166	8	166	161	31.7	98.01	6.73235E-16	164
gene0619	ABP96294.1	[SSU ribosomal protein S18P]-alanine acetyltransferase [Metallosphaera sedula DSM 5348]	151	13	145	154	12	144	139	27.3	88.08	3.73492E-6	93
gene0620	ABP96362.1	putative metalloendopeptidase, glycoprotease family [Metallosphaera sedula DSM 5348]	346	7	324	331	1	307	323	32.2	91.91	7.55352E-33	306
gene0621	ABP96396.1	ABC transporter related protein [Metallosphaera sedula DSM 5348]	642	32	574	600	102	596	573	23.4	84.58	1.36171E-19	218
gene0621	ABP96396.1	ABC transporter related protein [Metallosphaera sedula DSM 5348]	642	7	196	600	347	493	190	25.8	29.6	4.68626E-8	123
gene0621	ABP95394.1	ABC transporter related protein [Metallosphaera sedula DSM 5348]	642	1	234	236	1	202	243	25.9	36.45	1.9295E-14	169
gene0621	ABP95394.1	ABC transporter related protein [Metallosphaera sedula DSM 5348]	642	343	515	236	19	201	193	26.9	26.95	1.25785E-10	139
gene0621	ABP95686.1	ABC transporter related protein [Metallosphaera sedula DSM 5348]	642	326	500	224	3	202	203	30	27.26	4.71497E-14	165
gene0621	ABP95198.1	ABC transporter related protein [Metallosphaera sedula DSM 5348]	642	162	512	512	142	472	373	25.5	54.67	3.43728E-13	165
gene0621	ABP95198.1	ABC transporter related protein [Metallosphaera sedula DSM 5348]	642	327	476	512	3	174	173	26.6	23.36	1.43055E-8	127
gene0621	ABP95813.1	Iron-regulated ABC transporter ATPase subunit SufC [Metallosphaera sedula DSM 5348]	642	1	225	248	1	210	242	28.1	35.05	2.09534E-12	153
gene0621	ABP95813.1	Iron-regulated ABC transporter ATPase subunit SufC [Metallosphaera sedula DSM 5348]	642	327	487	248	4	186	191	27.2	25.08	1.11643E-8	124
gene0622	ABP96188.1	GTP cyclohydrolase subunit MoaC [Metallosphaera sedula DSM 5348]	170	12	137	147	3	124	126	38.9	74.12	1.1741E-26	241
gene0625	ABP94970.1	Sec-independent protein translocase TatC [Metallosphaera sedula DSM 5348]	249	42	239	275	76	272	200	28	79.52	1.6052E-23	230
gene0629	ABP96402.1	thermosome subunit [Metallosphaera sedula DSM 5348]	544	7	519	553	27	531	561	21.6	94.3	1.14542E-18	209
gene0629	ABP95865.1	thermosome subunit [Metallosphaera sedula DSM 5348]	544	10	140	562	20	146	131	34.4	24.08	2.77247E-12	157
gene0635	ABP94373.1	Alcohol dehydrogenase GroES domain protein [Metallosphaera sedula DSM 5348]	353	9	339	338	1	328	338	29.9	93.77	5.16412E-49	422
gene0635	ABP95582.1	succinate semialdehyde reductase (NADPH) [Metallosphaera sedula DSM 5348]	353	9	351	360	1	360	367	31.9	97.17	2.53645E-42	377
gene0635	ABP94575.1	Alcohol dehydrogenase GroES domain protein [Metallosphaera sedula DSM 5348]	353	37	284	315	28	249	251	29.1	70.25	2.22138E-21	219
gene0635	ABP95077.1	Alcohol dehydrogenase GroES domain protein [Metallosphaera sedula DSM 5348]	353	9	334	350	22	333	329	27.1	92.35	2.73187E-17	191
gene0635	ABP95584.1	acrylyl-CoA reductase (NADPH) [Metallosphaera sedula DSM 5348]	353	9	288	332	1	273	290	27.9	79.32	1.32168E-16	185
gene0637	ABP94362.1	ribokinase [Metallosphaera sedula DSM 5348]	320	36	317	291	36	282	293	27.6	88.12	2.9328E-15	172
gene0637	ABP95455.1	2-keto-3-deoxygalactonate kinase / 2-keto-3-deoxygluconate kinase [Metallosphaera sedula DSM 5348]	320	6	320	308	1	302	322	26.4	98.44	2.72614E-11	143
gene0646	ABP95582.1	succinate semialdehyde reductase (NADPH) [Metallosphaera sedula DSM 5348]	346	1	345	360	1	360	376	32.4	99.71	8.85363E-32	300
gene0646	ABP94373.1	Alcohol dehydrogenase GroES domain protein [Metallosphaera sedula DSM 5348]	346	20	343	338	19	336	343	26.5	93.64	8.97939E-21	215
gene0646	ABP95584.1	acrylyl-CoA reductase (NADPH) [Metallosphaera sedula DSM 5348]	346	8	264	332	9	251	264	28	74.28	1.4051E-14	169
gene0646	ABP95459.1	galactose 1-dehydrogenase / glucose 1-dehydrogenase [Metallosphaera sedula DSM 5348]	346	12	235	358	13	247	247	27.1	64.74	1.34667E-13	162
gene0646	ABP94575.1	Alcohol dehydrogenase GroES domain protein [Metallosphaera sedula DSM 5348]	346	14	307	315	8	280	304	27.6	84.97	5.35699E-12	149
gene0652	ABP95612.1	amino acid/polyamine/organocation transporter, APC superfamily [Metallosphaera sedula DSM 5348]	461	1	334	635	14	390	384	26.3	72.45	4.89534E-16	187
gene0652	ABP94585.1	amino acid/polyamine/organocation transporter, APC superfamily [Metallosphaera sedula DSM 5348]	461	19	320	410	12	305	308	23.4	65.51	5.3473E-14	168
gene0652	ABP94638.1	amino acid/polyamine/organocation transporter, APC superfamily [Metallosphaera sedula DSM 5348]	461	7	386	511	3	390	402	22.4	82.43	3.43751E-10	138
gene0652	ABP95061.1	amino acid/polyamine/organocation transporter, APC superfamily [Metallosphaera sedula DSM 5348]	461	16	331	467	1	319	334	21.6	68.55	2.7865E-6	106
gene0653	ABP94843.1	ATPase associated with various cellular activities, AAA_5 [Metallosphaera sedula DSM 5348]	320	12	279	390	19	287	281	24.9	83.75	5.94333E-6	100
gene0655	ABP95050.1	transglutaminase, N-terminal domain protein [Metallosphaera sedula DSM 5348]	735	477	552	266	160	220	79	31.6	10.34	6.92256E-7	111
gene0656	ABP94377.1	GMP synthase (glutamine-hydrolyzing) [Metallosphaera sedula DSM 5348]	516	202	516	369	2	369	376	34.6	61.05	2.39138E-56	486
gene0656	ABP95522.1	GMP synthase, small subunit [Metallosphaera sedula DSM 5348]	516	12	192	189	3	183	183	38.8	35.08	4.75186E-34	311
gene0656	ABP95841.1	anthranilate synthase, component II [Metallosphaera sedula DSM 5348]	516	10	192	193	2	190	189	27	35.47	4.12851E-13	156
gene0656	ABP95467.1	glutamine amidotransferase class-I [Metallosphaera sedula DSM 5348]	516	42	178	222	43	180	147	32.7	26.55	1.4306E-7	114
gene0665	ABP95605.1	5-(carboxyamino)imidazole ribonucleotide mutase [Metallosphaera sedula DSM 5348]	162	3	157	157	2	154	155	61.3	95.68	3.30072E-62	479
gene0666	ABP95606.1	phosphoribosylaminoimidazole carboxylase [Metallosphaera sedula DSM 5348]	393	28	370	361	13	336	345	36.8	87.28	4.15637E-57	482
gene0666	ABP94709.1	formate-dependent phosphoribosylglycinamide formyltransferase [Metallosphaera sedula DSM 5348]	393	23	365	395	11	369	361	24.7	87.28	2.18782E-26	261
gene0667	ABP94195.1	Adenylosuccinate lyase [Metallosphaera sedula DSM 5348]	430	4	427	458	12	438	428	33.2	98.6	2.22826E-78	638
gene0667	ABP95619.1	fumarase [Metallosphaera sedula DSM 5348]	430	88	352	438	106	382	288	25	61.63	1.43232E-7	116
gene0668	ABP96117.1	phosphoribosylaminoimidazole-succinocarboxamide synthase [Metallosphaera sedula DSM 5348]	239	11	239	233	6	233	231	41.1	95.82	1.05732E-52	430
gene0669	ABP96118.1	phosphoribosylformylglycinamidine synthase, purS [Metallosphaera sedula DSM 5348]	84	1	71	90	2	75	74	33.8	84.52	4.84997E-7	92
gene0670	ABP96119.1	phosphoribosylformylglycinamidine synthase subunit I [Metallosphaera sedula DSM 5348]	227	1	213	222	1	218	221	45.7	93.83	4.35479E-56	450
gene0671	ABP96120.1	phosphoribosylformylglycinamidine synthase subunit II [Metallosphaera sedula DSM 5348]	742	21	706	702	3	675	698	37.5	92.45	3.39379E-137	1082
gene0672	ABP96121.1	amidophosphoribosyltransferase [Metallosphaera sedula DSM 5348]	476	10	457	446	5	430	451	39.9	94.12	5.74075E-102	800
gene0672	ABP96122.1	amidophosphoribosyltransferase [Metallosphaera sedula DSM 5348]	476	12	460	401	2	401	454	31.9	94.33	1.26487E-67	564
gene0672	ABP95758.1	glutamine--fructose-6-phosphate transaminase [Metallosphaera sedula DSM 5348]	476	12	209	595	2	201	204	28.4	41.6	1.19107E-17	200
gene0673	ABP96124.1	phosphoribosylformylglycinamidine cyclo-ligase [Metallosphaera sedula DSM 5348]	346	1	337	323	1	309	337	37.4	97.4	1.59586E-56	472
gene0676	ABP96123.1	phosphoribosylamine--glycine ligase [Metallosphaera sedula DSM 5348]	422	1	413	477	1	438	451	33	97.87	3.53559E-55	478
gene0681	ABP96024.1	glutamate synthase (NADPH) GltB2 subunit [Metallosphaera sedula DSM 5348]	524	184	477	712	88	362	295	30.5	56.11	2.25548E-28	288
gene0682	ABP96428.1	geranylgeranylglyceryl diphosphate synthase [Metallosphaera sedula DSM 5348]	229	1	227	252	14	246	239	28.9	99.13	2.81437E-14	159
gene0689	ABP95895.1	aspartyl/glutamyl-tRNA(Asn/Gln) amidotransferase subunit C [Metallosphaera sedula DSM 5348]	96	7	95	97	8	95	89	32.6	92.71	1.24196E-12	134
gene0690	ABP95894.1	aspartyl/glutamyl-tRNA(Asn/Gln) amidotransferase subunit A [Metallosphaera sedula DSM 5348]	485	8	476	471	2	462	469	47.1	96.7	7.68828E-138	1043
gene0690	ABP94930.1	Amidase [Metallosphaera sedula DSM 5348]	485	33	470	388	5	383	442	31.2	90.31	7.11755E-43	389
gene0691	ABP94201.1	aspartyl/glutamyl-tRNA(Asn/Gln) amidotransferase subunit B [Metallosphaera sedula DSM 5348]	476	7	469	475	8	469	474	38.8	97.27	1.24695E-101	800
gene0691	ABP95874.1	glutamyl-tRNA(Gln) amidotransferase subunit E [Metallosphaera sedula DSM 5348]	476	7	254	630	11	279	287	26.5	52.1	2.28086E-14	173
gene0697	ABP94429.1	daunorubicin resistance ABC transporter ATPase subunit [Metallosphaera sedula DSM 5348]	317	8	306	317	4	301	306	34	94.32	8.02316E-50	423
gene0697	ABP94743.1	ABC transporter related protein [Metallosphaera sedula DSM 5348]	317	7	237	241	3	228	233	39.1	72.87	4.61213E-47	399
gene0697	ABP95445.1	trehalose ABC transporter ATP-binding protein [Metallosphaera sedula DSM 5348]	317	8	229	324	3	222	223	32.7	70.03	2.68455E-34	315
gene0697	ABP95341.1	carbohydrate ABC transporter ATP-binding protein, CUT1 family [Metallosphaera sedula DSM 5348]	317	8	227	312	3	218	224	32.6	69.4	2.66613E-33	307
gene0697	ABP95042.1	ABC transporter related protein [Metallosphaera sedula DSM 5348]	317	7	230	305	1	226	233	33.5	70.66	1.12318E-30	288
gene0720	ABP95438.1	transcriptional regulator, MarR family [Metallosphaera sedula DSM 5348]	170	48	163	150	29	141	116	32.8	68.24	1.36471E-11	132
gene0726	ABP95997.1	Nucleotidyl transferase [Metallosphaera sedula DSM 5348]	254	1	239	220	1	211	242	33.9	94.09	1.43324E-26	250
gene0726	ABP95988.1	glucose-1-phosphate thymidyltransferase [Metallosphaera sedula DSM 5348]	254	1	243	349	1	228	252	25.4	95.67	3.71818E-14	162
gene0726	ABP95577.1	Nucleotidyl transferase [Metallosphaera sedula DSM 5348]	254	1	216	414	8	221	232	28	85.04	4.90932E-12	147
gene0726	ABP96030.1	Nucleotidyl transferase [Metallosphaera sedula DSM 5348]	254	1	241	357	2	221	247	23.9	94.88	1.17685E-10	136
gene0726	ABP94245.1	Nucleotidyl transferase [Metallosphaera sedula DSM 5348]	254	1	241	404	1	223	249	23.7	94.88	1.80479E-8	119
gene0727	ABP95990.1	dTDP-glucose 4,6-dehydratase [Metallosphaera sedula DSM 5348]	300	56	294	325	70	299	241	31.5	79.67	4.55778E-29	276
gene0727	ABP95963.1	NAD-dependent epimerase/dehydratase [Metallosphaera sedula DSM 5348]	300	1	296	302	1	299	315	26.7	98.67	5.32435E-26	252
gene0727	ABP94351.1	NAD-dependent epimerase/dehydratase [Metallosphaera sedula DSM 5348]	300	56	251	306	61	248	196	26.5	65.33	2.35416E-11	143
gene0731	ABP94596.1	major facilitator superfamily MFS_1 [Metallosphaera sedula DSM 5348]	409	16	302	396	6	290	297	24.9	70.17	3.01147E-11	145
gene0732	ABP94585.1	amino acid/polyamine/organocation transporter, APC superfamily [Metallosphaera sedula DSM 5348]	461	24	449	410	2	400	437	26.5	92.41	6.07073E-32	306
gene0732	ABP95612.1	amino acid/polyamine/organocation transporter, APC superfamily [Metallosphaera sedula DSM 5348]	461	6	410	635	5	446	457	23.4	87.85	6.75808E-19	210
gene0732	ABP94638.1	amino acid/polyamine/organocation transporter, APC superfamily [Metallosphaera sedula DSM 5348]	461	22	400	511	3	389	406	24.9	82.21	5.19865E-18	202
gene0732	ABP95470.1	amino acid/polyamine/organocation transporter, APC superfamily [Metallosphaera sedula DSM 5348]	461	16	351	450	1	333	352	24.4	72.89	4.51882E-11	145
gene0732	ABP94538.1	amino acid/polyamine/organocation transporter, APC superfamily [Metallosphaera sedula DSM 5348]	461	10	399	539	1	395	423	24.3	84.6	4.95008E-9	129
gene0733	ABP95282.1	aldehyde dehydrogenase [Metallosphaera sedula DSM 5348]	485	11	474	478	4	474	479	34	95.67	1.01806E-78	646
gene0733	ABP95929.1	aldehyde dehydrogenase [Metallosphaera sedula DSM 5348]	485	53	477	480	42	478	445	35.3	87.63	9.29633E-68	571
gene0733	ABP94544.1	delta-1-pyrroline-5-carboxylate dehydrogenase [Metallosphaera sedula DSM 5348]	485	39	455	522	70	497	434	28.3	85.98	4.79691E-45	411
gene0733	ABP95456.1	nonphosphorylating glyceraldehyde-3-phosphate dehydrogenase [Metallosphaera sedula DSM 5348]	485	9	481	504	24	498	485	28	97.53	2.5802E-44	405
gene0735	ABP95175.1	3-oxoacyl-[acyl-carrier-protein] reductase [Metallosphaera sedula DSM 5348]	299	54	297	247	10	246	247	29.1	81.61	1.04846E-23	233
gene0735	ABP95384.1	short-chain dehydrogenase/reductase SDR [Metallosphaera sedula DSM 5348]	299	48	251	254	3	196	206	33.5	68.23	6.99599E-22	219
gene0735	ABP94522.1	short-chain dehydrogenase/reductase SDR [Metallosphaera sedula DSM 5348]	299	54	295	248	3	239	245	32.2	80.94	3.31513E-20	206
gene0735	ABP96212.1	short-chain dehydrogenase/reductase SDR [Metallosphaera sedula DSM 5348]	299	49	296	259	5	254	258	27.5	82.94	3.58458E-20	206
gene0735	ABP94963.1	short-chain dehydrogenase/reductase SDR [Metallosphaera sedula DSM 5348]	299	48	295	240	2	234	251	25.5	82.94	3.43397E-15	169
gene0737	ABP96396.1	ABC transporter related protein [Metallosphaera sedula DSM 5348]	629	344	564	600	368	586	231	31.6	35.14	1.74432E-20	225
gene0737	ABP96396.1	ABC transporter related protein [Metallosphaera sedula DSM 5348]	629	344	524	600	99	299	207	29	28.78	3.76232E-12	157
gene0737	ABP96396.1	ABC transporter related protein [Metallosphaera sedula DSM 5348]	629	4	192	600	344	493	190	27.4	30.05	7.18727E-9	129
gene0737	ABP96396.1	ABC transporter related protein [Metallosphaera sedula DSM 5348]	629	32	225	600	102	281	203	25.1	30.84	1.36618E-6	110
gene0737	ABP95686.1	ABC transporter related protein [Metallosphaera sedula DSM 5348]	629	1	214	224	1	202	237	28.7	34.02	7.91539E-19	203
gene0737	ABP95686.1	ABC transporter related protein [Metallosphaera sedula DSM 5348]	629	317	496	224	2	202	217	24.4	28.62	4.19335E-12	150
gene0737	ABP95445.1	trehalose ABC transporter ATP-binding protein [Metallosphaera sedula DSM 5348]	629	9	233	324	8	211	230	26.1	35.77	2.06754E-17	195
gene0737	ABP95445.1	trehalose ABC transporter ATP-binding protein [Metallosphaera sedula DSM 5348]	629	327	510	324	11	206	197	24.4	29.25	3.43213E-9	130
gene0737	ABP94429.1	daunorubicin resistance ABC transporter ATPase subunit [Metallosphaera sedula DSM 5348]	629	1	213	317	1	191	220	26.8	33.86	3.02506E-16	186
gene0737	ABP94429.1	daunorubicin resistance ABC transporter ATPase subunit [Metallosphaera sedula DSM 5348]	629	319	486	317	4	178	179	27.4	26.71	3.01913E-9	130
gene0737	ABP95232.1	ABC transporter related protein [Metallosphaera sedula DSM 5348]	629	3	239	281	1	207	243	27.2	37.68	8.49888E-16	181
gene0737	ABP95232.1	ABC transporter related protein [Metallosphaera sedula DSM 5348]	629	318	528	281	1	213	225	26.7	33.55	4.6254E-11	144
gene0740	ABP96396.1	ABC transporter related protein [Metallosphaera sedula DSM 5348]	518	7	504	600	77	527	522	22.4	96.14	3.58649E-23	246
gene0740	ABP95022.1	ABC transporter related protein [Metallosphaera sedula DSM 5348]	518	28	516	451	28	435	506	24.5	94.4	1.38406E-17	199
gene0740	ABP95022.1	ABC transporter related protein [Metallosphaera sedula DSM 5348]	518	14	247	451	245	445	238	25.2	45.17	1.03998E-6	110
gene0740	ABP95198.1	ABC transporter related protein [Metallosphaera sedula DSM 5348]	518	23	499	512	24	463	506	23.9	92.08	7.26367E-17	194
gene0740	ABP95445.1	trehalose ABC transporter ATP-binding protein [Metallosphaera sedula DSM 5348]	518	8	218	324	7	192	215	28.8	40.73	1.50655E-15	179
gene0740	ABP95445.1	trehalose ABC transporter ATP-binding protein [Metallosphaera sedula DSM 5348]	518	346	504	324	24	200	181	24.9	30.69	3.62541E-9	129
gene0740	ABP96345.1	oligopeptide/dipeptide ABC transporter, ATPase subunit [Metallosphaera sedula DSM 5348]	518	20	229	416	27	246	225	26.7	40.54	1.91949E-14	173
gene0740	ABP96345.1	oligopeptide/dipeptide ABC transporter, ATPase subunit [Metallosphaera sedula DSM 5348]	518	343	495	416	29	234	208	21.6	29.54	4.43087E-6	104
gene0741	ABP95651.1	DEAD/DEAH box helicase domain protein [Metallosphaera sedula DSM 5348]	376	24	355	348	18	337	336	31.8	88.3	8.73695E-47	409
gene0741	ABP94231.1	ATP dependent helicase, Lhr family [Metallosphaera sedula DSM 5348]	376	11	334	905	5	348	346	23.7	86.17	5.57184E-14	168
gene0741	ABP95905.1	DEAD/DEAH box helicase domain protein [Metallosphaera sedula DSM 5348]	376	28	198	931	22	199	179	29.6	45.48	9.45382E-11	142
gene0741	ABP94721.1	DEAD/DEAH box helicase domain protein [Metallosphaera sedula DSM 5348]	376	15	354	740	44	390	358	22.6	90.43	5.05123E-7	111
gene0741	ABP96252.1	ATP dependent helicase, Lhr family [Metallosphaera sedula DSM 5348]	376	12	158	873	18	179	163	24.5	39.1	5.92542E-6	102
gene0743	ABP95584.1	acrylyl-CoA reductase (NADPH) [Metallosphaera sedula DSM 5348]	339	98	241	332	118	250	147	33.3	42.48	1.01187E-8	123
gene0743	ABP95077.1	Alcohol dehydrogenase GroES domain protein [Metallosphaera sedula DSM 5348]	339	98	248	350	139	277	154	30.5	44.54	8.05645E-8	116
gene0759	ABP95062.1	beta-lactamase domain protein [Metallosphaera sedula DSM 5348]	264	44	242	208	20	200	200	29.5	75.38	1.78267E-15	168
gene0759	ABP94688.1	beta-lactamase domain protein [Metallosphaera sedula DSM 5348]	264	22	241	228	16	222	229	28.8	83.33	8.65632E-13	149
gene0759	ABP95611.1	beta-lactamase domain protein [Metallosphaera sedula DSM 5348]	264	46	188	259	30	159	155	25.8	54.17	1.00676E-6	104
gene0761	ABP95847.1	acylphosphatase [Metallosphaera sedula DSM 5348]	90	1	84	91	3	82	84	46.4	93.33	2.80425E-20	186
gene0761	ABP95087.1	(NiFe) hydrogenase maturation protein HypF [Metallosphaera sedula DSM 5348]	90	1	56	743	1	56	56	39.3	62.22	6.86409E-8	106
gene0766	ABP96265.1	methionine aminopeptidase, type II [Metallosphaera sedula DSM 5348]	249	5	228	297	2	215	228	28.9	89.96	7.1696E-20	203
gene0766	ABP95765.1	peptidase M24 [Metallosphaera sedula DSM 5348]	249	3	249	354	132	350	248	26.6	99.2	1.39095E-18	195
gene0766	ABP94366.1	peptidase M24 [Metallosphaera sedula DSM 5348]	249	3	205	351	128	318	205	22.4	81.53	7.57268E-7	106
gene0781	ABP96119.1	phosphoribosylformylglycinamidine synthase subunit I [Metallosphaera sedula DSM 5348]	171	33	129	222	11	118	111	30.6	56.73	3.59038E-6	96
gene0783	ABP96014.1	shikimate dehydrogenase [Metallosphaera sedula DSM 5348]	294	8	112	272	19	118	105	35.2	35.71	2.27276E-16	178
gene0794	ABP95347.1	MscS Mechanosensitive ion channel [Metallosphaera sedula DSM 5348]	277	83	200	256	71	187	121	28.9	42.6	2.34044E-9	125
gene0798	ABP94696.1	ABC transporter related protein [Metallosphaera sedula DSM 5348]	306	3	212	301	2	208	210	38.1	68.63	4.00201E-42	368
gene0798	ABP94429.1	daunorubicin resistance ABC transporter ATPase subunit [Metallosphaera sedula DSM 5348]	306	5	202	317	4	202	201	40.3	64.71	8.70082E-40	353
gene0798	ABP95232.1	ABC transporter related protein [Metallosphaera sedula DSM 5348]	306	4	211	281	1	202	208	37	67.97	2.80166E-35	319
gene0798	ABP94743.1	ABC transporter related protein [Metallosphaera sedula DSM 5348]	306	4	212	241	3	210	210	34.8	68.3	1.08863E-34	312
gene0798	ABP95042.1	ABC transporter related protein [Metallosphaera sedula DSM 5348]	306	4	223	305	1	226	228	34.2	71.9	1.31637E-34	316
gene0800	ABP94602.1	Undecaprenyl-diphosphatase [Metallosphaera sedula DSM 5348]	199	5	165	203	27	185	168	31.5	80.9	9.35915E-17	174
gene0803	ABP95914.1	6-phosphogluconate dehydrogenase, NAD-binding protein [Metallosphaera sedula DSM 5348]	286	1	284	289	1	281	287	27.2	99.3	8.30056E-22	219
gene0811	ABP95374.1	Pyruvate dehydrogenase (acetyl-transferring) [Metallosphaera sedula DSM 5348]	333	7	325	344	17	343	329	42.9	95.8	7.15288E-84	657
gene0812	ABP95373.1	Transketolase, central region [Metallosphaera sedula DSM 5348]	342	3	336	332	2	331	342	41.5	97.66	1.58498E-88	688
gene0812	ABP96018.1	transketolase subunit B [Metallosphaera sedula DSM 5348]	342	6	336	312	8	311	346	22.8	96.78	1.21067E-15	177
gene0814	ABP95401.1	mercuric reductase [Metallosphaera sedula DSM 5348]	459	3	445	448	4	431	447	32.9	96.51	6.38742E-65	547
gene0814	ABP96111.1	dihydrolipoamide dehydrogenase [Metallosphaera sedula DSM 5348]	459	5	452	449	7	444	451	29	97.6	1.5168E-51	454
gene0814	ABP96149.1	pyridine nucleotide-disulfide oxidoreductase dimerization region [Metallosphaera sedula DSM 5348]	459	1	448	410	1	405	450	30	97.6	4.64642E-47	420
gene0814	ABP95255.1	dihydrolipoamide dehydrogenase [Metallosphaera sedula DSM 5348]	459	13	451	444	16	440	456	28.9	95.64	3.3887E-41	378
gene0814	ABP95706.1	dihydrolipoamide dehydrogenase [Metallosphaera sedula DSM 5348]	459	3	451	440	5	429	467	28.1	97.82	1.0079E-31	305
gene0822	ABP95341.1	carbohydrate ABC transporter ATP-binding protein, CUT1 family [Metallosphaera sedula DSM 5348]	577	330	549	312	3	216	226	29.6	38.13	8.11978E-20	213
gene0822	ABP95445.1	trehalose ABC transporter ATP-binding protein [Metallosphaera sedula DSM 5348]	577	344	550	324	15	220	215	29.3	35.88	5.00818E-18	199
gene0822	ABP95215.1	oligopeptide/dipeptide ABC transporter, ATPase subunit [Metallosphaera sedula DSM 5348]	577	346	557	310	27	243	230	28.7	36.74	7.85818E-17	189
gene0822	ABP94743.1	ABC transporter related protein [Metallosphaera sedula DSM 5348]	577	344	553	241	17	221	220	27.3	36.4	1.22478E-16	186
gene0822	ABP95394.1	ABC transporter related protein [Metallosphaera sedula DSM 5348]	577	346	552	236	18	216	209	27.3	35.88	5.37674E-16	181
gene0823	ABP95215.1	oligopeptide/dipeptide ABC transporter, ATPase subunit [Metallosphaera sedula DSM 5348]	605	385	588	310	31	236	220	27.3	33.72	2.11213E-18	202
gene0823	ABP95341.1	carbohydrate ABC transporter ATP-binding protein, CUT1 family [Metallosphaera sedula DSM 5348]	605	366	586	312	3	216	229	28.8	36.53	8.44982E-18	197
gene0823	ABP95445.1	trehalose ABC transporter ATP-binding protein [Metallosphaera sedula DSM 5348]	605	381	580	324	17	213	204	26	33.06	1.4211E-17	196
gene0823	ABP94743.1	ABC transporter related protein [Metallosphaera sedula DSM 5348]	605	375	590	241	13	221	224	28.1	35.7	1.29426E-16	186
gene0823	ABP95686.1	ABC transporter related protein [Metallosphaera sedula DSM 5348]	605	366	578	224	4	220	226	28.8	35.21	6.05721E-16	180
gene0826	ABP96142.1	protoheme IX farnesyltransferase [Metallosphaera sedula DSM 5348]	315	27	274	296	26	262	252	31.7	78.73	8.16875E-27	259
gene0830	ABP95849.1	phosphoenolpyruvate synthase [Metallosphaera sedula DSM 5348]	803	642	783	779	308	446	142	40.1	17.68	2.45827E-22	244
gene0830	ABP95849.1	phosphoenolpyruvate synthase [Metallosphaera sedula DSM 5348]	803	14	247	779	20	322	304	29.3	29.14	4.12899E-22	242
gene0830	ABP94608.1	Pyruvate, water dikinase [Metallosphaera sedula DSM 5348]	803	5	249	321	14	317	309	24.6	30.51	8.02575E-11	144
gene0833	ABP95032.1	drug resistance transporter, EmrB/QacA subfamily [Metallosphaera sedula DSM 5348]	530	10	376	478	2	361	372	26.6	69.25	2.72194E-30	299
gene0833	ABP94489.1	major facilitator superfamily MFS_1 [Metallosphaera sedula DSM 5348]	530	31	448	473	25	437	423	25.5	78.87	4.05576E-22	236
gene0833	ABP95259.1	major facilitator superfamily MFS_1 [Metallosphaera sedula DSM 5348]	530	35	452	477	24	430	428	23.4	78.87	9.6581E-22	233
gene0833	ABP95079.1	major facilitator superfamily MFS_1 [Metallosphaera sedula DSM 5348]	530	8	428	477	3	424	434	20.5	79.43	2.44428E-17	197
gene0833	ABP95413.1	major facilitator superfamily MFS_1 [Metallosphaera sedula DSM 5348]	530	19	415	562	13	426	423	25.1	74.91	4.16267E-17	196
gene0837	ABP95387.1	cob(II)yrinic acid a,c-diamide reductase [Metallosphaera sedula DSM 5348]	194	13	71	222	3	62	60	36.7	30.41	4.04565E-6	97
gene0843	ABP95259.1	major facilitator superfamily MFS_1 [Metallosphaera sedula DSM 5348]	399	24	178	477	14	167	155	27.1	38.85	7.61815E-8	118
gene0843	ABP95079.1	major facilitator superfamily MFS_1 [Metallosphaera sedula DSM 5348]	399	14	195	477	9	192	188	23.4	45.61	1.03613E-7	117
gene0843	ABP96210.1	major facilitator superfamily MFS_1 [Metallosphaera sedula DSM 5348]	399	26	193	502	35	199	175	25.1	42.11	1.27033E-7	116
gene0843	ABP94489.1	major facilitator superfamily MFS_1 [Metallosphaera sedula DSM 5348]	399	24	169	473	19	163	146	23.3	36.59	1.58585E-7	115
gene0843	ABP95169.1	major facilitator superfamily MFS_1 [Metallosphaera sedula DSM 5348]	399	26	166	470	21	160	144	24.3	35.34	4.11526E-7	112
gene0850	ABP95970.1	glycosyl transferase, family 2 [Metallosphaera sedula DSM 5348]	326	6	123	234	3	109	118	30.5	36.2	4.69357E-7	108
gene0853	ABP96249.1	DNA-(apurinic or apyrimidinic site) lyase [Metallosphaera sedula DSM 5348]	365	33	221	230	29	219	205	22	51.78	8.50066E-7	106
gene0855	ABP95384.1	short-chain dehydrogenase/reductase SDR [Metallosphaera sedula DSM 5348]	250	3	248	254	5	247	248	31.9	98.4	3.34142E-35	313
gene0855	ABP94522.1	short-chain dehydrogenase/reductase SDR [Metallosphaera sedula DSM 5348]	250	7	246	248	3	240	244	33.6	96	3.43243E-34	306
gene0855	ABP95175.1	3-oxoacyl-[acyl-carrier-protein] reductase [Metallosphaera sedula DSM 5348]	250	2	248	247	5	247	253	28.9	98.8	1.86245E-23	229
gene0855	ABP96212.1	short-chain dehydrogenase/reductase SDR [Metallosphaera sedula DSM 5348]	250	3	245	259	6	253	255	25.1	97.2	3.57706E-16	174
gene0855	ABP95933.1	short-chain dehydrogenase/reductase SDR [Metallosphaera sedula DSM 5348]	250	6	194	243	2	177	189	24.3	75.6	8.76702E-10	127
gene0859	ABP95215.1	oligopeptide/dipeptide ABC transporter, ATPase subunit [Metallosphaera sedula DSM 5348]	580	341	580	310	9	249	257	29.6	41.38	2.6636E-24	248
gene0859	ABP95341.1	carbohydrate ABC transporter ATP-binding protein, CUT1 family [Metallosphaera sedula DSM 5348]	580	341	563	312	3	218	233	30.9	38.45	1.73327E-22	234
gene0859	ABP96345.1	oligopeptide/dipeptide ABC transporter, ATPase subunit [Metallosphaera sedula DSM 5348]	580	358	576	416	26	273	255	28.6	37.76	2.55455E-21	228
gene0859	ABP95214.1	oligopeptide/dipeptide ABC transporter, ATPase subunit [Metallosphaera sedula DSM 5348]	580	341	564	330	9	255	256	32	38.62	1.09607E-20	220
gene0859	ABP95445.1	trehalose ABC transporter ATP-binding protein [Metallosphaera sedula DSM 5348]	580	353	563	324	13	220	217	29	36.38	1.77587E-18	203
gene0861	ABP94393.1	glutamate-1-semialdehyde 2,1-aminomutase [Metallosphaera sedula DSM 5348]	429	5	427	417	2	416	425	40.7	98.6	2.42302E-109	843
gene0861	ABP94452.1	4-aminobutyrate aminotransferase apoenzyme [Metallosphaera sedula DSM 5348]	429	35	303	417	24	303	298	31.9	62.7	1.00959E-31	304
gene0861	ABP94346.1	acetylornithine aminotransferase apoenzyme / N2-acetyl-L-lysine aminotransferase apoenzyme [Metallosphaera sedula DSM 5348]	429	32	325	386	8	291	300	29.3	68.53	1.75613E-29	286
gene0862	ABP95472.1	alkyl hydroperoxide reductase/ Thiol specific antioxidant/ Mal allergen [Metallosphaera sedula DSM 5348]	157	1	157	150	1	150	158	37.3	100	1.37732E-32	280
gene0862	ABP94536.1	alkyl hydroperoxide reductase/ Thiol specific antioxidant/ Mal allergen [Metallosphaera sedula DSM 5348]	157	4	135	166	14	144	132	39.4	84.08	5.02188E-28	250
gene0862	ABP94932.1	alkyl hydroperoxide reductase/ Thiol specific antioxidant/ Mal allergen [Metallosphaera sedula DSM 5348]	157	3	154	147	2	147	153	34.6	96.82	1.17676E-25	233
gene0862	ABP95243.1	1-Cys peroxiredoxin [Metallosphaera sedula DSM 5348]	157	5	154	230	10	161	159	26.4	95.54	1.50844E-13	149
gene0862	ABP95681.1	1-Cys peroxiredoxin [Metallosphaera sedula DSM 5348]	157	7	131	215	6	132	137	29.9	79.62	1.37904E-12	141
gene0863	ABP94942.1	ferric uptake regulator, Fur family [Metallosphaera sedula DSM 5348]	145	11	104	134	7	98	94	28.7	64.83	2.46536E-13	144
gene0887	ABP95078.1	hydroxymethylpyrimidine synthase [Metallosphaera sedula DSM 5348]	590	132	543	435	5	417	421	43	69.83	6.36962E-108	849
gene0888	ABP94902.1	FAD linked oxidase domain protein [Metallosphaera sedula DSM 5348]	451	27	223	989	40	227	201	26.9	43.68	1.42119E-11	150
gene0888	ABP95281.1	D-lactate dehydrogenase [Metallosphaera sedula DSM 5348]	451	33	221	452	33	224	197	23.9	41.91	9.19235E-7	109
gene0891	ABP95212.1	binding-protein-dependent transport systems inner membrane component [Metallosphaera sedula DSM 5348]	318	1	316	355	3	352	350	27.7	99.37	4.62011E-43	379
gene0891	ABP96342.1	binding-protein-dependent transport systems inner membrane component [Metallosphaera sedula DSM 5348]	318	4	316	347	2	346	345	28.1	98.43	1.615E-37	339
gene0891	ABP94620.1	binding-protein-dependent transport systems inner membrane component [Metallosphaera sedula DSM 5348]	318	15	316	318	1	316	317	26.5	94.97	5.06002E-34	313
gene0891	ABP95540.1	binding-protein-dependent transport systems inner membrane component [Metallosphaera sedula DSM 5348]	318	221	316	400	304	399	96	31.3	30.19	8.5653E-13	155
gene0892	ABP95213.1	binding-protein-dependent transport systems inner membrane component [Metallosphaera sedula DSM 5348]	301	46	299	291	38	287	257	33.5	84.39	3.0915E-40	354
gene0892	ABP96343.1	binding-protein-dependent transport systems inner membrane component [Metallosphaera sedula DSM 5348]	301	60	293	298	71	295	234	32.9	77.74	8.05982E-31	288
gene0892	ABP94621.1	binding-protein-dependent transport systems inner membrane component [Metallosphaera sedula DSM 5348]	301	68	296	470	238	468	232	34.1	76.08	1.69287E-24	245
gene0893	ABP95214.1	oligopeptide/dipeptide ABC transporter, ATPase subunit [Metallosphaera sedula DSM 5348]	328	6	321	330	7	330	328	39.6	96.34	1.96756E-74	592
gene0893	ABP94622.1	oligopeptide/dipeptide ABC transporter, ATPase subunit [Metallosphaera sedula DSM 5348]	328	5	318	328	10	322	316	38.6	95.73	5.72295E-74	589
gene0893	ABP95215.1	oligopeptide/dipeptide ABC transporter, ATPase subunit [Metallosphaera sedula DSM 5348]	328	5	321	310	8	310	320	38.8	96.65	1.29989E-69	558
gene0893	ABP96344.1	oligopeptide/dipeptide ABC transporter, ATPase subunit [Metallosphaera sedula DSM 5348]	328	127	323	453	256	449	197	49.7	60.06	2.82172E-63	526
gene0893	ABP96344.1	oligopeptide/dipeptide ABC transporter, ATPase subunit [Metallosphaera sedula DSM 5348]	328	2	121	453	7	148	144	34.7	36.59	2.30566E-22	230
gene0893	ABP96345.1	oligopeptide/dipeptide ABC transporter, ATPase subunit [Metallosphaera sedula DSM 5348]	328	22	301	416	23	322	305	36.7	85.37	3.96996E-55	467
gene0894	ABP96345.1	oligopeptide/dipeptide ABC transporter, ATPase subunit [Metallosphaera sedula DSM 5348]	321	10	301	416	6	321	318	43.4	90.97	3.30243E-91	711
gene0894	ABP95215.1	oligopeptide/dipeptide ABC transporter, ATPase subunit [Metallosphaera sedula DSM 5348]	321	29	320	310	25	309	294	41.8	90.97	6.99488E-83	646
gene0894	ABP94623.1	oligopeptide/dipeptide ABC transporter, ATPase subunit [Metallosphaera sedula DSM 5348]	321	5	320	313	1	312	321	35.8	98.44	3.60154E-78	615
gene0894	ABP94622.1	oligopeptide/dipeptide ABC transporter, ATPase subunit [Metallosphaera sedula DSM 5348]	321	2	321	328	7	325	329	38.3	99.69	4.41631E-78	616
gene0894	ABP95214.1	oligopeptide/dipeptide ABC transporter, ATPase subunit [Metallosphaera sedula DSM 5348]	321	31	320	330	25	329	309	36.9	90.34	5.42633E-61	501
gene0897	ABP95445.1	trehalose ABC transporter ATP-binding protein [Metallosphaera sedula DSM 5348]	255	21	230	324	17	232	223	36.8	82.35	7.97247E-37	329
gene0897	ABP95535.1	ABC transporter related protein [Metallosphaera sedula DSM 5348]	255	43	231	215	1	195	195	38.5	74.12	4.18141E-35	310
gene0897	ABP95341.1	carbohydrate ABC transporter ATP-binding protein, CUT1 family [Metallosphaera sedula DSM 5348]	255	18	204	312	14	204	191	34.6	73.33	5.04745E-32	294
gene0897	ABP95686.1	ABC transporter related protein [Metallosphaera sedula DSM 5348]	255	18	203	224	18	215	198	36.4	72.94	1.99443E-29	271
gene0897	ABP94743.1	ABC transporter related protein [Metallosphaera sedula DSM 5348]	255	9	204	241	7	204	200	30	76.86	3.04432E-24	235
gene0899	ABP95534.1	binding-protein-dependent transport systems inner membrane component [Metallosphaera sedula DSM 5348]	277	98	219	538	331	466	136	23.5	44.04	4.89238E-8	117
gene0915	ABP95438.1	transcriptional regulator, MarR family [Metallosphaera sedula DSM 5348]	154	9	134	150	6	129	126	27.8	81.82	6.05304E-6	92
gene0917	ABP95032.1	drug resistance transporter, EmrB/QacA subfamily [Metallosphaera sedula DSM 5348]	531	14	410	478	6	397	397	28.5	74.76	4.61019E-42	389
gene0917	ABP95063.1	major facilitator superfamily MFS_1 [Metallosphaera sedula DSM 5348]	531	14	404	470	6	395	392	28.1	73.63	2.82498E-37	352
gene0917	ABP95079.1	major facilitator superfamily MFS_1 [Metallosphaera sedula DSM 5348]	531	9	457	477	4	460	482	24.1	84.56	2.89459E-33	321
gene0917	ABP95259.1	major facilitator superfamily MFS_1 [Metallosphaera sedula DSM 5348]	531	29	419	477	18	408	404	26.2	73.63	4.97747E-33	319
gene0917	ABP94489.1	major facilitator superfamily MFS_1 [Metallosphaera sedula DSM 5348]	531	29	458	473	23	457	441	23.4	80.98	1.6101E-30	300
gene0918	ABP94605.1	NADPH-dependent FMN reductase [Metallosphaera sedula DSM 5348]	177	17	172	197	19	195	180	28.3	88.14	5.51166E-15	160
gene0934	ABP95631.1	putative signal transduction protein with CBS domains [Metallosphaera sedula DSM 5348]	140	1	122	128	1	123	124	35.5	87.14	3.151E-19	186
gene0934	ABP94663.1	putative signal transduction protein with CBS domains [Metallosphaera sedula DSM 5348]	140	4	118	258	78	190	115	33	82.14	7.27128E-18	180
gene0934	ABP95583.1	putative signal-transduction protein with CBS domains [Metallosphaera sedula DSM 5348]	140	4	118	144	18	131	115	33	82.14	6.02766E-14	148
gene0934	ABP95411.1	putative signal-transduction protein with CBS domains [Metallosphaera sedula DSM 5348]	140	3	118	131	4	119	117	29.1	82.86	6.06854E-13	141
gene0934	ABP94416.1	putative signal transduction protein with CBS domains [Metallosphaera sedula DSM 5348]	140	4	118	128	5	119	116	25.9	82.14	2.86828E-12	135
gene0936	ABP94706.1	Nitrilase/cyanide hydratase and apolipoprotein N-acyltransferase [Metallosphaera sedula DSM 5348]	512	302	434	240	47	173	134	32.1	25.98	2.01457E-9	129
gene0937	ABP94452.1	4-aminobutyrate aminotransferase apoenzyme [Metallosphaera sedula DSM 5348]	447	31	442	417	25	414	419	30.3	92.17	1.57575E-49	437
gene0937	ABP94346.1	acetylornithine aminotransferase apoenzyme / N2-acetyl-L-lysine aminotransferase apoenzyme [Metallosphaera sedula DSM 5348]	447	33	442	386	14	377	415	28.9	91.72	4.56597E-41	374
gene0937	ABP94393.1	glutamate-1-semialdehyde 2,1-aminomutase [Metallosphaera sedula DSM 5348]	447	34	353	417	33	330	320	26.6	71.59	1.49554E-27	273
gene0941	ABP95338.1	FAD dependent oxidoreductase [Metallosphaera sedula DSM 5348]	554	18	394	435	6	366	390	26.4	68.05	1.88644E-16	190
gene0942	ABP94400.1	phosphoglucomutase/phosphomannomutase alpha/beta/alpha domain I [Metallosphaera sedula DSM 5348]	580	44	444	452	5	366	407	23.6	69.14	3.8938E-14	171
gene0955	ABP95678.1	citrate synthase [Metallosphaera sedula DSM 5348]	369	6	360	370	5	358	358	40.5	96.21	4.95189E-87	684
gene0955	ABP94458.1	citrate synthase [Metallosphaera sedula DSM 5348]	369	1	360	378	1	365	365	35.3	97.56	1.4808E-68	560
gene0956	ABP95384.1	short-chain dehydrogenase/reductase SDR [Metallosphaera sedula DSM 5348]	289	42	284	254	3	244	248	33.9	84.08	5.89946E-33	300
gene0956	ABP94522.1	short-chain dehydrogenase/reductase SDR [Metallosphaera sedula DSM 5348]	289	48	285	248	3	240	248	33.9	82.35	2.19573E-30	281
gene0956	ABP95175.1	3-oxoacyl-[acyl-carrier-protein] reductase [Metallosphaera sedula DSM 5348]	289	47	284	247	9	244	245	30.6	82.35	9.74407E-28	262
gene0956	ABP95933.1	short-chain dehydrogenase/reductase SDR [Metallosphaera sedula DSM 5348]	289	47	229	243	2	172	185	28.6	63.32	1.14882E-19	201
gene0956	ABP96212.1	short-chain dehydrogenase/reductase SDR [Metallosphaera sedula DSM 5348]	289	43	289	259	5	258	259	25.9	85.47	1.902E-17	185
gene0957	ABP94585.1	amino acid/polyamine/organocation transporter, APC superfamily [Metallosphaera sedula DSM 5348]	467	26	453	410	2	400	432	26.9	91.65	2.28344E-45	408
gene0957	ABP94638.1	amino acid/polyamine/organocation transporter, APC superfamily [Metallosphaera sedula DSM 5348]	467	24	427	511	3	407	427	27.2	86.51	7.28291E-23	241
gene0957	ABP95612.1	amino acid/polyamine/organocation transporter, APC superfamily [Metallosphaera sedula DSM 5348]	467	21	456	635	17	488	491	23.4	93.36	3.42663E-21	228
gene0957	ABP95061.1	amino acid/polyamine/organocation transporter, APC superfamily [Metallosphaera sedula DSM 5348]	467	38	373	467	6	331	345	26.7	71.95	4.01456E-13	162
gene0957	ABP95470.1	amino acid/polyamine/organocation transporter, APC superfamily [Metallosphaera sedula DSM 5348]	467	49	357	450	34	335	326	25.8	66.17	4.85284E-12	153
gene0965	ABP95839.1	L-aspartate aminotransferase apoenzyme [Metallosphaera sedula DSM 5348]	394	23	380	396	18	382	377	29.4	90.86	6.94088E-40	363
gene0965	ABP94367.1	putative transcriptional regulator, GntR family [Metallosphaera sedula DSM 5348]	394	101	386	376	90	371	301	31.2	72.59	1.77782E-15	179
gene0965	ABP96259.1	putative transcriptional regulator, GntR family [Metallosphaera sedula DSM 5348]	394	46	390	401	41	398	369	24.1	87.56	1.11448E-14	173
gene0965	ABP95064.1	transcriptional regulator, GntR family [Metallosphaera sedula DSM 5348]	394	70	377	367	38	350	332	25.3	78.17	2.83791E-11	145
gene0970	ABP95339.1	Glycerophosphodiester phosphodiesterase [Metallosphaera sedula DSM 5348]	238	5	231	245	13	236	229	32.8	95.38	2.66832E-34	305
gene0972	ABP95347.1	MscS Mechanosensitive ion channel [Metallosphaera sedula DSM 5348]	371	160	343	256	67	245	185	30.3	49.6	4.05022E-18	194
gene0972	ABP94995.1	MscS Mechanosensitive ion channel [Metallosphaera sedula DSM 5348]	371	134	254	307	78	221	144	27.8	32.61	1.51139E-9	130
gene0972	ABP94768.1	MscS Mechanosensitive ion channel [Metallosphaera sedula DSM 5348]	371	176	236	291	124	190	67	32.8	16.44	2.62606E-6	103
gene0973	ABP95260.1	Silent information regulator protein Sir2 [Metallosphaera sedula DSM 5348]	247	15	242	245	14	233	228	38.2	92.31	4.55528E-43	366
gene0978	ABP96148.1	UspA domain protein [Metallosphaera sedula DSM 5348]	166	1	166	141	1	141	168	33.9	100	1.48134E-21	205
gene0978	ABP95744.1	UspA domain protein [Metallosphaera sedula DSM 5348]	166	1	166	140	1	140	166	32.5	100	1.7142E-18	183
gene0978	ABP94430.1	UspA domain protein [Metallosphaera sedula DSM 5348]	166	6	166	130	2	130	165	30.3	96.99	1.90097E-12	138
gene0978	ABP95185.1	UspA domain protein [Metallosphaera sedula DSM 5348]	166	6	166	138	4	138	161	27.3	96.99	3.84098E-10	121
gene0980	ABP96345.1	oligopeptide/dipeptide ABC transporter, ATPase subunit [Metallosphaera sedula DSM 5348]	585	353	560	416	25	264	251	33.1	35.56	7.9474E-23	240
gene0980	ABP94792.1	ABC transporter related protein [Metallosphaera sedula DSM 5348]	585	341	564	243	9	228	233	30.9	38.29	4.75686E-22	228
gene0980	ABP95215.1	oligopeptide/dipeptide ABC transporter, ATPase subunit [Metallosphaera sedula DSM 5348]	585	342	562	310	16	238	241	30.3	37.78	7.69778E-20	213
gene0980	ABP94743.1	ABC transporter related protein [Metallosphaera sedula DSM 5348]	585	353	581	241	19	230	244	29.9	39.15	5.3927E-18	197
gene0980	ABP95686.1	ABC transporter related protein [Metallosphaera sedula DSM 5348]	585	353	531	224	21	201	190	33.7	30.6	2.69813E-17	191
gene0981	ABP95215.1	oligopeptide/dipeptide ABC transporter, ATPase subunit [Metallosphaera sedula DSM 5348]	673	430	654	310	9	238	236	30.1	33.43	3.17363E-23	241
gene0981	ABP96345.1	oligopeptide/dipeptide ABC transporter, ATPase subunit [Metallosphaera sedula DSM 5348]	673	448	652	416	28	264	249	28.9	30.46	1.76301E-19	215
gene0981	ABP95686.1	ABC transporter related protein [Metallosphaera sedula DSM 5348]	673	430	621	224	4	198	208	30.8	28.53	2.11139E-17	192
gene0981	ABP94623.1	oligopeptide/dipeptide ABC transporter, ATPase subunit [Metallosphaera sedula DSM 5348]	673	444	652	313	19	236	233	25.8	31.05	2.54922E-17	194
gene0981	ABP95445.1	trehalose ABC transporter ATP-binding protein [Metallosphaera sedula DSM 5348]	673	445	641	324	17	210	203	29.1	29.27	1.61922E-15	181
gene0991	ABP94905.1	SPP-like hydrolase [Metallosphaera sedula DSM 5348]	288	179	267	222	121	207	89	33.7	30.9	6.06307E-6	98
gene0994	ABP95245.1	transporter, CPA2 family [Metallosphaera sedula DSM 5348]	404	34	352	386	35	349	328	24.4	78.96	3.04499E-12	153
gene0997	ABP94561.1	short chain enoyl-CoA hydratase [Metallosphaera sedula DSM 5348]	255	8	253	251	7	249	259	33.2	96.47	5.3435E-31	284
gene0997	ABP96141.1	short chain enoyl-CoA hydratase [Metallosphaera sedula DSM 5348]	255	1	253	259	3	256	259	31.3	99.22	1.48225E-30	281
gene0997	ABP94576.1	3-hydroxyacyl-CoA dehydrogenase, NAD-binding protein [Metallosphaera sedula DSM 5348]	255	12	253	651	407	648	253	34	94.9	1.1439E-27	270
gene0997	ABP94562.1	Enoyl-CoA hydratase [Metallosphaera sedula DSM 5348]	255	1	253	250	1	247	257	30.4	99.22	1.2379E-26	252
gene0997	ABP94513.1	Enoyl-CoA hydratase/isomerase [Metallosphaera sedula DSM 5348]	255	4	177	239	3	174	177	29.9	68.24	1.24731E-16	177
gene0999	ABP94429.1	daunorubicin resistance ABC transporter ATPase subunit [Metallosphaera sedula DSM 5348]	298	5	298	317	7	299	300	31	98.66	6.46058E-35	318
gene0999	ABP95394.1	ABC transporter related protein [Metallosphaera sedula DSM 5348]	298	2	229	236	4	226	231	31.6	76.51	3.27238E-33	301
gene0999	ABP94696.1	ABC transporter related protein [Metallosphaera sedula DSM 5348]	298	2	242	301	4	242	243	29.6	80.87	2.27302E-30	284
gene0999	ABP95232.1	ABC transporter related protein [Metallosphaera sedula DSM 5348]	298	1	213	281	1	208	221	30.3	71.48	2.12115E-29	276
gene0999	ABP94792.1	ABC transporter related protein [Metallosphaera sedula DSM 5348]	298	2	225	243	8	232	229	27.5	75.17	3.42059E-26	251
gene1013	ABP94901.1	histidine triad (HIT) protein [Metallosphaera sedula DSM 5348]	145	7	109	145	2	104	103	37.9	71.03	6.03255E-19	185
gene1013	ABP94187.1	histidine triad (HIT) protein [Metallosphaera sedula DSM 5348]	145	3	118	169	20	138	119	25.2	80	2.19524E-11	130
gene1014	ABP94743.1	ABC transporter related protein [Metallosphaera sedula DSM 5348]	247	1	239	241	1	234	241	29.5	96.76	4.89559E-30	276
gene1014	ABP94792.1	ABC transporter related protein [Metallosphaera sedula DSM 5348]	247	2	242	243	6	242	244	29.5	97.57	4.05577E-28	262
gene1014	ABP94696.1	ABC transporter related protein [Metallosphaera sedula DSM 5348]	247	1	225	301	1	220	225	30.2	91.09	4.06114E-27	258
gene1014	ABP95394.1	ABC transporter related protein [Metallosphaera sedula DSM 5348]	247	1	243	236	1	235	245	31	98.38	4.11034E-27	255
gene1014	ABP95232.1	ABC transporter related protein [Metallosphaera sedula DSM 5348]	247	3	220	281	1	210	219	29.2	88.26	8.433E-26	247
gene1017	ABP94670.1	carboxypeptidase Ss1, Metallo peptidase, MEROPS family M20D [Metallosphaera sedula DSM 5348]	395	17	386	391	13	382	373	41.8	93.67	6.20258E-96	747
gene1026	ABP95801.1	putative hydroxymethylglutaryl-CoA synthase [Metallosphaera sedula DSM 5348]	325	6	313	348	5	298	312	22.4	94.77	4.69969E-14	165
gene1031	ABP95943.1	RNAse Z [Metallosphaera sedula DSM 5348]	244	1	229	291	2	275	279	21.9	93.85	1.41846E-9	126
gene1031	ABP94363.1	beta-lactamase domain protein [Metallosphaera sedula DSM 5348]	244	1	243	228	1	227	249	23.7	99.59	4.06372E-8	114
gene1032	ABP95715.1	biotin/lipoate A/B protein ligase [Metallosphaera sedula DSM 5348]	331	17	283	344	22	292	278	27	80.66	1.46598E-21	221
gene1032	ABP95637.1	lipoate-protein ligase [Metallosphaera sedula DSM 5348]	331	16	301	364	21	322	308	24.7	86.4	8.25692E-17	186
gene1032	ABP95663.1	biotin/lipoate A/B protein ligase [Metallosphaera sedula DSM 5348]	331	35	229	240	36	240	209	27.8	58.91	1.87443E-15	172
gene1034	ABP95183.1	AMP-dependent synthetase and ligase [Metallosphaera sedula DSM 5348]	513	19	509	498	27	489	496	34.3	95.71	1.59202E-90	730
gene1034	ABP94571.1	AMP-dependent synthetase and ligase [Metallosphaera sedula DSM 5348]	513	7	509	549	28	538	523	29.6	98.05	1.12207E-60	528
gene1034	ABP94578.1	AMP-dependent synthetase and ligase [Metallosphaera sedula DSM 5348]	513	4	511	535	10	532	534	28.8	99.03	8.81707E-59	513
gene1034	ABP95385.1	AMP-dependent synthetase and ligase [Metallosphaera sedula DSM 5348]	513	28	513	699	238	694	499	29.9	94.74	7.48091E-54	484
gene1034	ABP94583.1	AMP-dependent synthetase and ligase [Metallosphaera sedula DSM 5348]	513	13	504	564	52	541	512	28.3	95.91	1.671E-40	379
gene1039	ABP94948.1	phosphoglycerate mutase [Metallosphaera sedula DSM 5348]	191	1	171	205	1	175	185	29.7	89.53	1.11656E-14	158
gene1040	ABP94831.1	acetyl-CoA acetyltransferase [Metallosphaera sedula DSM 5348]	363	2	357	395	3	389	388	33.8	98.07	2.2267E-57	484
gene1041	ABP95183.1	AMP-dependent synthetase and ligase [Metallosphaera sedula DSM 5348]	478	7	469	498	16	490	494	27.5	96.86	1.48952E-35	337
gene1041	ABP95450.1	AMP-dependent synthetase and ligase [Metallosphaera sedula DSM 5348]	478	20	467	551	65	524	484	26.4	93.72	6.57981E-25	258
gene1041	ABP95770.1	AMP-dependent synthetase and ligase [Metallosphaera sedula DSM 5348]	478	72	447	449	66	441	385	25.7	78.66	7.66508E-23	240
gene1041	ABP94571.1	AMP-dependent synthetase and ligase [Metallosphaera sedula DSM 5348]	478	15	471	549	37	541	508	24.6	95.61	9.98811E-21	225
gene1041	ABP94578.1	AMP-dependent synthetase and ligase [Metallosphaera sedula DSM 5348]	478	148	469	535	176	531	358	25.1	67.36	1.71107E-18	206
gene1044	ABP95352.1	Rieske (2Fe-2S) domain protein [Metallosphaera sedula DSM 5348]	507	422	503	435	314	397	84	38.1	16.17	1.23135E-10	142
gene1045	ABP95384.1	short-chain dehydrogenase/reductase SDR [Metallosphaera sedula DSM 5348]	285	38	285	254	3	249	251	34.3	87.02	1.47918E-36	325
gene1045	ABP94522.1	short-chain dehydrogenase/reductase SDR [Metallosphaera sedula DSM 5348]	285	44	284	248	3	243	251	33.9	84.56	2.13355E-32	295
gene1045	ABP95175.1	3-oxoacyl-[acyl-carrier-protein] reductase [Metallosphaera sedula DSM 5348]	285	40	280	247	6	244	245	31.4	84.56	3.10577E-28	266
gene1045	ABP96212.1	short-chain dehydrogenase/reductase SDR [Metallosphaera sedula DSM 5348]	285	39	282	259	5	255	259	27	85.61	1.78403E-18	193
gene1045	ABP95933.1	short-chain dehydrogenase/reductase SDR [Metallosphaera sedula DSM 5348]	285	44	237	243	3	185	197	28.4	68.07	2.81081E-15	169
gene1053	ABP95653.1	Na+/solute symporter [Metallosphaera sedula DSM 5348]	489	5	469	530	17	502	497	24.9	95.09	2.51206E-32	314
gene1061	ABP95079.1	major facilitator superfamily MFS_1 [Metallosphaera sedula DSM 5348]	398	6	186	477	3	183	183	24	45.48	1.35262E-8	124
gene1061	ABP95259.1	major facilitator superfamily MFS_1 [Metallosphaera sedula DSM 5348]	398	28	193	477	20	186	168	26.2	41.71	9.28213E-8	117
gene1061	ABP94489.1	major facilitator superfamily MFS_1 [Metallosphaera sedula DSM 5348]	398	28	160	473	25	156	133	24.8	33.42	9.90952E-8	117
gene1061	ABP95169.1	major facilitator superfamily MFS_1 [Metallosphaera sedula DSM 5348]	398	28	160	470	25	156	133	21.8	33.42	5.49094E-6	102
gene1067	ABP94936.1	metallophosphoesterase [Metallosphaera sedula DSM 5348]	390	3	88	379	2	87	87	31	22.05	4.44215E-7	111
gene1077	ABP95516.1	5-carboxymethyl-2-hydroxymuconate Delta-isomerase [Metallosphaera sedula DSM 5348]	301	20	300	302	19	299	295	38	93.36	6.44813E-59	483
gene1077	ABP95932.1	fumarylacetoacetate (FAA) hydrolase [Metallosphaera sedula DSM 5348]	301	78	300	284	39	279	245	28.2	74.09	7.64825E-17	183
gene1080	ABP95758.1	glutamine--fructose-6-phosphate transaminase [Metallosphaera sedula DSM 5348]	613	40	130	595	82	156	91	31.9	14.85	8.72975E-6	103
gene1087	ABP96259.1	putative transcriptional regulator, GntR family [Metallosphaera sedula DSM 5348]	480	152	477	401	65	398	334	29.9	67.92	8.41761E-50	440
gene1087	ABP94367.1	putative transcriptional regulator, GntR family [Metallosphaera sedula DSM 5348]	480	122	477	376	26	375	363	29.5	74.17	3.30809E-40	369
gene1087	ABP95064.1	transcriptional regulator, GntR family [Metallosphaera sedula DSM 5348]	480	122	477	367	3	364	367	28.3	74.17	4.09463E-39	360
gene1087	ABP95839.1	L-aspartate aminotransferase apoenzyme [Metallosphaera sedula DSM 5348]	480	160	458	396	70	374	317	25.6	62.29	5.79237E-16	184
gene1102	ABP96269.1	phosphoglycolate phosphatase [Metallosphaera sedula DSM 5348]	270	196	269	222	149	222	74	32.4	27.41	5.48374E-6	98
gene1104	ABP96091.1	protein of unknown function DUF59 [Metallosphaera sedula DSM 5348]	102	2	96	135	8	102	95	34.7	93.14	2.68078E-14	148
gene1106	ABP94902.1	FAD linked oxidase domain protein [Metallosphaera sedula DSM 5348]	478	56	245	989	56	255	205	23.9	39.75	1.55346E-9	134
gene1106	ABP95281.1	D-lactate dehydrogenase [Metallosphaera sedula DSM 5348]	478	39	201	452	29	197	172	23.8	34.1	5.02463E-8	120
gene1108	ABP94341.1	N-acetyl-gamma-glutamyl-phosphate reductase [Metallosphaera sedula DSM 5348]	345	1	345	351	4	350	347	38.3	100	1.80569E-78	622
gene1108	ABP94884.1	succinyl-CoA reductase (NADPH) [Metallosphaera sedula DSM 5348]	345	1	329	357	5	348	360	23.6	95.36	3.69081E-11	143
gene1108	ABP95855.1	aspartate semialdehyde dehydrogenase [Metallosphaera sedula DSM 5348]	345	1	329	348	4	342	369	24.1	95.36	2.85435E-10	136
gene1110	ABP94342.1	N-acetylglutamate kinase [Metallosphaera sedula DSM 5348]	258	5	247	262	2	256	262	30.9	94.19	3.76537E-20	204
gene1111	ABP94346.1	acetylornithine aminotransferase apoenzyme / N2-acetyl-L-lysine aminotransferase apoenzyme [Metallosphaera sedula DSM 5348]	385	4	377	386	3	377	377	37.7	97.14	1.10366E-78	630
gene1111	ABP94452.1	4-aminobutyrate aminotransferase apoenzyme [Metallosphaera sedula DSM 5348]	385	4	378	417	15	415	407	37.1	97.4	5.09076E-77	621
gene1111	ABP94393.1	glutamate-1-semialdehyde 2,1-aminomutase [Metallosphaera sedula DSM 5348]	385	11	308	417	28	333	310	30.6	77.4	3.58547E-41	373
gene1112	ABP96129.1	carbamoyl-phosphate synthase small subunit [Metallosphaera sedula DSM 5348]	352	2	343	372	9	367	361	35.5	97.16	8.00288E-71	573
gene1112	ABP95841.1	anthranilate synthase, component II [Metallosphaera sedula DSM 5348]	352	173	342	193	16	193	184	31	48.3	2.6792E-14	162
gene1113	ABP96130.1	carbamoyl-phosphate synthase large subunit [Metallosphaera sedula DSM 5348]	1031	7	925	1046	4	920	946	40	89.14	0	1761
gene1113	ABP96130.1	carbamoyl-phosphate synthase large subunit [Metallosphaera sedula DSM 5348]	1031	4	443	1046	549	967	446	29.6	42.68	5.45437E-44	428
gene1113	ABP94324.1	biotin carboxylase [Metallosphaera sedula DSM 5348]	1031	578	901	510	16	358	347	21.6	31.43	2.44376E-10	144
gene1113	ABP94709.1	formate-dependent phosphoribosylglycinamide formyltransferase [Metallosphaera sedula DSM 5348]	1031	69	196	395	61	181	129	25.6	12.42	6.88112E-6	106
gene1114	ABP95858.1	ornithine carbamoyltransferase [Metallosphaera sedula DSM 5348]	323	48	304	308	42	298	258	44.6	79.57	1.97847E-72	576
gene1114	ABP96104.1	aspartate carbamoyltransferase [Metallosphaera sedula DSM 5348]	323	16	310	298	2	291	306	27.1	91.33	6.34295E-19	199
gene1122	ABP95801.1	putative hydroxymethylglutaryl-CoA synthase [Metallosphaera sedula DSM 5348]	312	1	300	348	1	298	322	23.9	96.15	1.53361E-11	145
gene1125	ABP95214.1	oligopeptide/dipeptide ABC transporter, ATPase subunit [Metallosphaera sedula DSM 5348]	328	5	320	330	7	330	328	41.8	96.34	7.62643E-82	642
gene1125	ABP94622.1	oligopeptide/dipeptide ABC transporter, ATPase subunit [Metallosphaera sedula DSM 5348]	328	3	317	328	9	322	317	40.4	96.04	1.26349E-74	593
gene1125	ABP96344.1	oligopeptide/dipeptide ABC transporter, ATPase subunit [Metallosphaera sedula DSM 5348]	328	127	319	453	256	446	193	52.3	58.84	5.70417E-68	558
gene1125	ABP96344.1	oligopeptide/dipeptide ABC transporter, ATPase subunit [Metallosphaera sedula DSM 5348]	328	4	146	453	10	178	170	33.5	43.6	2.79228E-22	229
gene1125	ABP95215.1	oligopeptide/dipeptide ABC transporter, ATPase subunit [Metallosphaera sedula DSM 5348]	328	2	320	310	6	310	324	38.6	97.26	5.52872E-65	527
gene1125	ABP96345.1	oligopeptide/dipeptide ABC transporter, ATPase subunit [Metallosphaera sedula DSM 5348]	328	9	307	416	6	328	326	38	91.16	1.30043E-61	512
gene1126	ABP96345.1	oligopeptide/dipeptide ABC transporter, ATPase subunit [Metallosphaera sedula DSM 5348]	329	14	307	416	6	320	319	47.3	89.36	1.07441E-96	748
gene1126	ABP95215.1	oligopeptide/dipeptide ABC transporter, ATPase subunit [Metallosphaera sedula DSM 5348]	329	33	328	310	25	310	297	45.1	89.97	2.14713E-90	697
gene1126	ABP94622.1	oligopeptide/dipeptide ABC transporter, ATPase subunit [Metallosphaera sedula DSM 5348]	329	7	326	328	8	323	325	40	97.26	5.93122E-84	656
gene1126	ABP94623.1	oligopeptide/dipeptide ABC transporter, ATPase subunit [Metallosphaera sedula DSM 5348]	329	9	328	313	1	313	323	37.8	97.26	4.61046E-73	581
gene1126	ABP95214.1	oligopeptide/dipeptide ABC transporter, ATPase subunit [Metallosphaera sedula DSM 5348]	329	35	328	330	25	330	312	39.7	89.36	3.35857E-66	537
gene1127	ABP95211.1	extracellular solute-binding protein, family 5 [Metallosphaera sedula DSM 5348]	542	197	431	675	297	563	270	23	43.36	4.83268E-11	147
gene1128	ABP96342.1	binding-protein-dependent transport systems inner membrane component [Metallosphaera sedula DSM 5348]	316	4	316	347	2	347	347	35.4	99.05	1.75089E-56	471
gene1128	ABP95212.1	binding-protein-dependent transport systems inner membrane component [Metallosphaera sedula DSM 5348]	316	1	315	355	3	352	351	35.3	99.68	1.94589E-54	457
gene1128	ABP94620.1	binding-protein-dependent transport systems inner membrane component [Metallosphaera sedula DSM 5348]	316	15	316	318	1	317	318	28	95.57	1.96356E-35	323
gene1128	ABP95540.1	binding-protein-dependent transport systems inner membrane component [Metallosphaera sedula DSM 5348]	316	220	315	400	304	399	96	30.2	30.38	4.70556E-11	142
gene1129	ABP95213.1	binding-protein-dependent transport systems inner membrane component [Metallosphaera sedula DSM 5348]	303	35	301	291	9	282	276	33.7	88.12	6.39113E-43	373
gene1129	ABP96343.1	binding-protein-dependent transport systems inner membrane component [Metallosphaera sedula DSM 5348]	303	27	300	298	17	295	282	31.6	90.43	5.9065E-38	339
gene1129	ABP94621.1	binding-protein-dependent transport systems inner membrane component [Metallosphaera sedula DSM 5348]	303	82	303	470	238	468	232	38.8	73.27	1.62342E-31	297
gene1131	ABP96291.1	tyrosyl-tRNA synthetase [Metallosphaera sedula DSM 5348]	330	6	237	352	28	263	247	27.5	70.3	7.97953E-8	116
gene1132	ABP96341.1	extracellular solute-binding protein, family 5 [Metallosphaera sedula DSM 5348]	540	27	501	872	265	823	575	22.3	87.96	5.05226E-14	172
gene1132	ABP95211.1	extracellular solute-binding protein, family 5 [Metallosphaera sedula DSM 5348]	540	31	501	675	63	645	592	18.9	87.22	1.91925E-10	142
gene1133	ABP95212.1	binding-protein-dependent transport systems inner membrane component [Metallosphaera sedula DSM 5348]	311	3	303	355	5	352	350	28.9	96.78	1.05271E-34	319
gene1133	ABP94620.1	binding-protein-dependent transport systems inner membrane component [Metallosphaera sedula DSM 5348]	311	16	303	318	2	316	320	27.5	92.6	1.44369E-31	295
gene1133	ABP96342.1	binding-protein-dependent transport systems inner membrane component [Metallosphaera sedula DSM 5348]	311	48	303	347	53	346	297	27.9	82.32	8.30868E-31	290
gene1133	ABP95540.1	binding-protein-dependent transport systems inner membrane component [Metallosphaera sedula DSM 5348]	311	73	303	400	185	399	243	27.6	74.28	3.42895E-15	174
gene1133	ABP96343.1	binding-protein-dependent transport systems inner membrane component [Metallosphaera sedula DSM 5348]	311	112	303	298	114	297	204	28.4	61.74	3.66108E-6	101
gene1134	ABP95213.1	binding-protein-dependent transport systems inner membrane component [Metallosphaera sedula DSM 5348]	305	39	302	291	9	281	273	35.5	86.56	3.67756E-45	388
gene1134	ABP96343.1	binding-protein-dependent transport systems inner membrane component [Metallosphaera sedula DSM 5348]	305	37	305	298	23	298	276	30.4	88.2	1.14166E-36	330
gene1134	ABP94621.1	binding-protein-dependent transport systems inner membrane component [Metallosphaera sedula DSM 5348]	305	87	304	470	239	468	233	34.3	71.48	2.07407E-23	237
gene1135	ABP94622.1	oligopeptide/dipeptide ABC transporter, ATPase subunit [Metallosphaera sedula DSM 5348]	358	4	316	328	10	320	314	44.6	87.43	1.69913E-86	675
gene1135	ABP95214.1	oligopeptide/dipeptide ABC transporter, ATPase subunit [Metallosphaera sedula DSM 5348]	358	5	305	330	7	315	314	41.1	84.08	2.69803E-78	621
gene1135	ABP95215.1	oligopeptide/dipeptide ABC transporter, ATPase subunit [Metallosphaera sedula DSM 5348]	358	2	320	310	6	309	321	39.9	89.11	6.9151E-70	562
gene1135	ABP96344.1	oligopeptide/dipeptide ABC transporter, ATPase subunit [Metallosphaera sedula DSM 5348]	358	133	322	453	262	448	190	54.7	53.07	2.98051E-67	555
gene1135	ABP96344.1	oligopeptide/dipeptide ABC transporter, ATPase subunit [Metallosphaera sedula DSM 5348]	358	3	142	453	9	174	167	35.9	39.11	1.8446E-23	240
gene1135	ABP96345.1	oligopeptide/dipeptide ABC transporter, ATPase subunit [Metallosphaera sedula DSM 5348]	358	21	298	416	23	318	303	38.3	77.65	3.70168E-65	538
gene1136	ABP96345.1	oligopeptide/dipeptide ABC transporter, ATPase subunit [Metallosphaera sedula DSM 5348]	305	13	272	416	8	297	291	43	85.25	4.4536E-79	628
gene1136	ABP94623.1	oligopeptide/dipeptide ABC transporter, ATPase subunit [Metallosphaera sedula DSM 5348]	305	5	259	313	1	256	257	44	83.61	5.54605E-77	605
gene1136	ABP95215.1	oligopeptide/dipeptide ABC transporter, ATPase subunit [Metallosphaera sedula DSM 5348]	305	5	255	310	8	252	251	44.2	82.3	1.17514E-70	563
gene1136	ABP94622.1	oligopeptide/dipeptide ABC transporter, ATPase subunit [Metallosphaera sedula DSM 5348]	305	2	296	328	7	322	320	38.4	96.72	1.52392E-65	530
gene1136	ABP95214.1	oligopeptide/dipeptide ABC transporter, ATPase subunit [Metallosphaera sedula DSM 5348]	305	1	255	330	1	271	272	41.9	83.61	1.09611E-63	517
gene1145	ABP95632.1	DSBA oxidoreductase [Metallosphaera sedula DSM 5348]	300	21	192	220	1	179	191	27.7	57.33	1.02112E-9	127
gene1151	ABP94915.1	NAD(+) kinase [Metallosphaera sedula DSM 5348]	266	1	169	246	1	157	170	31.8	63.53	7.02173E-16	172
gene1155	ABP95509.1	thiaminase / 4-amino-5-aminomethyl-2-methylpyrimidine deaminase [Metallosphaera sedula DSM 5348]	235	21	216	226	21	211	196	37.2	83.4	7.37862E-39	335
gene1157	ABP95338.1	FAD dependent oxidoreductase [Metallosphaera sedula DSM 5348]	369	2	342	435	7	362	389	23.1	92.41	3.73679E-9	128
gene1157	ABP94399.1	FAD dependent oxidoreductase [Metallosphaera sedula DSM 5348]	369	174	365	365	164	354	197	22.8	52.03	4.85088E-7	110
gene1160	ABP96020.1	UBA/THIF-type NAD/FAD binding protein [Metallosphaera sedula DSM 5348]	336	5	249	282	2	238	245	35.9	72.92	7.11096E-41	360
gene1161	ABP94361.1	phosphomethylpyrimidine kinase [Metallosphaera sedula DSM 5348]	270	6	261	403	7	257	256	43	94.81	9.3196E-47	404
gene1161	ABP94821.1	phosphomethylpyrimidine kinase [Metallosphaera sedula DSM 5348]	270	20	258	445	20	252	240	34.6	88.52	1.07834E-42	377
gene1162	ABP95175.1	3-oxoacyl-[acyl-carrier-protein] reductase [Metallosphaera sedula DSM 5348]	258	64	253	247	59	245	196	28.6	73.64	4.29465E-11	138
gene1162	ABP94522.1	short-chain dehydrogenase/reductase SDR [Metallosphaera sedula DSM 5348]	258	19	252	248	10	239	245	24.1	90.7	6.88115E-11	136
gene1162	ABP96212.1	short-chain dehydrogenase/reductase SDR [Metallosphaera sedula DSM 5348]	258	1	253	259	1	254	267	23.2	98.06	7.02113E-11	136
gene1162	ABP94963.1	short-chain dehydrogenase/reductase SDR [Metallosphaera sedula DSM 5348]	258	1	255	240	1	237	260	25.8	98.84	1.75915E-9	125
gene1162	ABP95384.1	short-chain dehydrogenase/reductase SDR [Metallosphaera sedula DSM 5348]	258	125	252	254	118	244	131	28.2	49.61	2.22162E-6	101
gene1178	ABP94429.1	daunorubicin resistance ABC transporter ATPase subunit [Metallosphaera sedula DSM 5348]	245	1	223	317	1	223	225	41.8	91.02	1.42408E-52	436
gene1178	ABP94743.1	ABC transporter related protein [Metallosphaera sedula DSM 5348]	245	1	238	241	1	236	240	35.4	97.14	5.87645E-51	419
gene1178	ABP95042.1	ABC transporter related protein [Metallosphaera sedula DSM 5348]	245	4	224	305	2	227	226	36.3	90.2	3.04842E-43	371
gene1178	ABP95394.1	ABC transporter related protein [Metallosphaera sedula DSM 5348]	245	1	221	236	1	215	221	34.4	90.2	2.27781E-37	326
gene1178	ABP94527.1	ABC transporter related protein [Metallosphaera sedula DSM 5348]	245	4	220	273	2	216	218	35.8	88.57	1.1876E-35	317
gene1183	ABP94848.1	cystathionine gamma-synthase [Metallosphaera sedula DSM 5348]	373	20	365	374	16	374	365	37.8	92.76	2.5599E-73	592
gene1184	ABP94848.1	cystathionine gamma-synthase [Metallosphaera sedula DSM 5348]	391	20	384	374	13	374	370	40	93.35	1.72513E-82	655
gene1197	ABP95032.1	drug resistance transporter, EmrB/QacA subfamily [Metallosphaera sedula DSM 5348]	470	20	359	478	8	341	342	26.9	72.34	1.75777E-29	290
gene1197	ABP95063.1	major facilitator superfamily MFS_1 [Metallosphaera sedula DSM 5348]	470	22	379	470	10	363	360	27.8	76.17	3.59252E-27	273
gene1197	ABP95079.1	major facilitator superfamily MFS_1 [Metallosphaera sedula DSM 5348]	470	33	426	477	23	414	404	23.8	83.83	7.97265E-22	232
gene1197	ABP95259.1	major facilitator superfamily MFS_1 [Metallosphaera sedula DSM 5348]	470	33	423	477	18	405	407	25.3	83.19	9.37062E-18	200
gene1197	ABP94489.1	major facilitator superfamily MFS_1 [Metallosphaera sedula DSM 5348]	470	33	426	473	23	414	406	23.9	83.83	8.78301E-16	184
gene1201	ABP94351.1	NAD-dependent epimerase/dehydratase [Metallosphaera sedula DSM 5348]	330	1	317	306	1	280	322	30.1	96.06	3.18017E-28	270
gene1201	ABP95990.1	dTDP-glucose 4,6-dehydratase [Metallosphaera sedula DSM 5348]	330	3	323	325	5	302	325	28.3	97.27	8.73027E-24	237
gene1201	ABP95963.1	NAD-dependent epimerase/dehydratase [Metallosphaera sedula DSM 5348]	330	1	321	302	1	298	331	27.5	97.27	3.86119E-22	223
gene1207	ABP94756.1	HAD-superfamily hydrolase, subfamily IA, variant 1 [Metallosphaera sedula DSM 5348]	227	1	188	207	1	173	192	21.9	82.82	6.39012E-6	96
gene1215	ABP95476.1	formate dehydrogenase, alpha subunit [Metallosphaera sedula DSM 5348]	996	18	981	973	5	968	968	53.5	96.79	0	2862
gene1215	ABP95614.1	formate dehydrogenase, alpha subunit [Metallosphaera sedula DSM 5348]	996	271	939	657	3	647	670	32.5	67.17	5.09192E-104	868
gene1215	ABP95054.1	assimilatory nitrate reductase (ferredoxin) precursor [Metallosphaera sedula DSM 5348]	996	274	941	640	3	635	679	28.6	67.07	1.36113E-70	624
gene1222	ABP96345.1	oligopeptide/dipeptide ABC transporter, ATPase subunit [Metallosphaera sedula DSM 5348]	245	27	240	416	26	276	251	29.9	87.35	2.33815E-27	261
gene1222	ABP95445.1	trehalose ABC transporter ATP-binding protein [Metallosphaera sedula DSM 5348]	245	26	232	324	17	225	214	29.4	84.49	6.91984E-27	256
gene1222	ABP94743.1	ABC transporter related protein [Metallosphaera sedula DSM 5348]	245	21	244	241	14	239	229	30.1	91.43	9.63512E-26	245
gene1222	ABP95341.1	carbohydrate ABC transporter ATP-binding protein, CUT1 family [Metallosphaera sedula DSM 5348]	245	34	231	312	25	222	201	30.3	80.82	1.14813E-22	224
gene1222	ABP95215.1	oligopeptide/dipeptide ABC transporter, ATPase subunit [Metallosphaera sedula DSM 5348]	245	14	241	310	15	249	238	28.6	93.06	1.34852E-21	216
gene1226	ABP95666.1	FAD-dependent pyridine nucleotide-disulfide oxidoreductase [Metallosphaera sedula DSM 5348]	392	5	319	327	3	267	323	29.7	80.36	1.1515E-13	163
gene1226	ABP95481.1	FAD-dependent pyridine nucleotide-disulfide oxidoreductase [Metallosphaera sedula DSM 5348]	392	5	314	384	3	291	314	24.8	79.08	1.61845E-9	131
gene1231	ABP95286.1	D-galactarate dehydratase/Altronate hydrolase domain protein [Metallosphaera sedula DSM 5348]	497	108	481	386	3	370	381	27.8	75.25	5.82767E-37	345
gene1231	ABP95285.1	SAF domain protein [Metallosphaera sedula DSM 5348]	497	11	83	95	11	90	80	40	14.69	4.24666E-10	129
gene1234	ABP94743.1	ABC transporter related protein [Metallosphaera sedula DSM 5348]	311	18	217	241	15	210	203	37.9	64.31	5.64005E-35	315
gene1234	ABP95042.1	ABC transporter related protein [Metallosphaera sedula DSM 5348]	311	5	217	305	3	215	217	33.2	68.49	3.11199E-32	299
gene1234	ABP94792.1	ABC transporter related protein [Metallosphaera sedula DSM 5348]	311	16	215	243	16	213	204	35.3	64.31	2.44513E-31	289
gene1234	ABP94696.1	ABC transporter related protein [Metallosphaera sedula DSM 5348]	311	20	296	301	16	291	285	27.7	89.07	1.52162E-29	279
gene1234	ABP95232.1	ABC transporter related protein [Metallosphaera sedula DSM 5348]	311	19	218	281	13	204	200	32.5	64.31	5.87417E-28	266
gene1241	ABP94743.1	ABC transporter related protein [Metallosphaera sedula DSM 5348]	715	490	708	241	4	217	229	28.4	30.63	1.22067E-18	203
gene1241	ABP95686.1	ABC transporter related protein [Metallosphaera sedula DSM 5348]	715	506	704	224	22	224	208	29.8	27.83	1.91622E-18	201
gene1241	ABP95341.1	carbohydrate ABC transporter ATP-binding protein, CUT1 family [Metallosphaera sedula DSM 5348]	715	489	703	312	2	212	220	25.9	30.07	6.00897E-17	192
gene1241	ABP96345.1	oligopeptide/dipeptide ABC transporter, ATPase subunit [Metallosphaera sedula DSM 5348]	715	506	681	416	26	234	212	30.7	24.62	1.3488E-14	176
gene1241	ABP95022.1	ABC transporter related protein [Metallosphaera sedula DSM 5348]	715	500	703	451	244	437	214	26.2	28.53	5.36405E-14	172
gene1241	ABP95022.1	ABC transporter related protein [Metallosphaera sedula DSM 5348]	715	490	699	451	2	212	219	27.9	29.37	7.49939E-11	146
gene1245	ABP95261.1	protein of unknown function DUF81 [Metallosphaera sedula DSM 5348]	254	5	230	262	18	231	228	23.2	88.98	2.03988E-6	102
gene1293	ABP94585.1	amino acid/polyamine/organocation transporter, APC superfamily [Metallosphaera sedula DSM 5348]	455	34	423	410	9	380	406	25.1	85.71	2.31094E-15	179
gene1293	ABP95612.1	amino acid/polyamine/organocation transporter, APC superfamily [Metallosphaera sedula DSM 5348]	455	17	306	635	11	321	315	26.3	63.74	7.60145E-11	144
gene1293	ABP95531.1	amino acid/polyamine/organocation transporter, APC superfamily [Metallosphaera sedula DSM 5348]	455	14	330	484	3	312	344	27.9	69.67	3.48837E-6	105
gene1296	ABP94360.1	glycosyl transferase, family 2 [Metallosphaera sedula DSM 5348]	323	6	98	395	42	136	97	30.9	28.79	1.14738E-6	106
gene1296	ABP95970.1	glycosyl transferase, family 2 [Metallosphaera sedula DSM 5348]	323	8	154	234	4	134	147	25.9	45.51	2.01255E-6	103
gene1299	ABP95259.1	major facilitator superfamily MFS_1 [Metallosphaera sedula DSM 5348]	519	49	258	477	47	249	210	25.2	40.46	1.18199E-7	118
gene1301	ABP96342.1	binding-protein-dependent transport systems inner membrane component [Metallosphaera sedula DSM 5348]	308	4	303	347	2	346	348	28.4	97.4	1.96843E-34	317
gene1301	ABP95212.1	binding-protein-dependent transport systems inner membrane component [Metallosphaera sedula DSM 5348]	308	7	303	355	9	352	348	27	96.43	3.22293E-34	315
gene1301	ABP94620.1	binding-protein-dependent transport systems inner membrane component [Metallosphaera sedula DSM 5348]	308	47	303	318	43	316	275	29.8	83.44	7.29327E-34	311
gene1301	ABP95540.1	binding-protein-dependent transport systems inner membrane component [Metallosphaera sedula DSM 5348]	308	4	303	400	145	399	303	25.1	97.4	6.0879E-15	172
gene1302	ABP95213.1	binding-protein-dependent transport systems inner membrane component [Metallosphaera sedula DSM 5348]	315	46	312	291	7	281	276	33.7	84.76	6.10079E-45	388
gene1302	ABP96343.1	binding-protein-dependent transport systems inner membrane component [Metallosphaera sedula DSM 5348]	315	48	314	298	25	297	274	29.2	84.76	3.99188E-33	305
gene1302	ABP94621.1	binding-protein-dependent transport systems inner membrane component [Metallosphaera sedula DSM 5348]	315	96	314	470	239	468	233	35.6	69.52	8.65761E-27	263
gene1302	ABP95539.1	ABC-type dipeptide/oligopeptide/nickel transport systems permease components-like protein [Metallosphaera sedula DSM 5348]	315	87	250	249	30	207	181	27.6	52.06	6.72357E-7	107
gene1303	ABP95214.1	oligopeptide/dipeptide ABC transporter, ATPase subunit [Metallosphaera sedula DSM 5348]	342	6	309	330	7	319	314	44.6	88.89	8.09257E-88	683
gene1303	ABP94622.1	oligopeptide/dipeptide ABC transporter, ATPase subunit [Metallosphaera sedula DSM 5348]	342	5	318	328	10	322	316	40.5	91.81	2.60592E-80	632
gene1303	ABP95215.1	oligopeptide/dipeptide ABC transporter, ATPase subunit [Metallosphaera sedula DSM 5348]	342	4	320	310	7	309	325	39.7	92.69	1.68793E-68	552
gene1303	ABP96345.1	oligopeptide/dipeptide ABC transporter, ATPase subunit [Metallosphaera sedula DSM 5348]	342	10	294	416	6	314	312	38.1	83.33	4.83539E-67	550
gene1303	ABP94623.1	oligopeptide/dipeptide ABC transporter, ATPase subunit [Metallosphaera sedula DSM 5348]	342	9	320	313	5	312	323	33.1	91.23	1.55042E-57	478
gene1306	ABP95461.1	galactonate dehydratase [Metallosphaera sedula DSM 5348]	365	32	354	393	26	359	348	23.6	88.49	1.56025E-21	224
gene1306	ABP95287.1	Mandelate racemase/muconate lactonizing enzyme, C-terminal domain protein [Metallosphaera sedula DSM 5348]	365	14	322	380	7	318	331	25.1	84.66	1.04177E-12	156
gene1308	ABP96345.1	oligopeptide/dipeptide ABC transporter, ATPase subunit [Metallosphaera sedula DSM 5348]	323	24	307	416	23	329	311	45.3	87.93	6.90021E-92	716
gene1308	ABP94623.1	oligopeptide/dipeptide ABC transporter, ATPase subunit [Metallosphaera sedula DSM 5348]	323	6	319	313	1	313	316	40.2	97.21	2.946E-82	642
gene1308	ABP95215.1	oligopeptide/dipeptide ABC transporter, ATPase subunit [Metallosphaera sedula DSM 5348]	323	2	319	310	4	310	318	41.5	98.45	2.0154E-80	630
gene1308	ABP94622.1	oligopeptide/dipeptide ABC transporter, ATPase subunit [Metallosphaera sedula DSM 5348]	323	2	317	328	6	323	323	36.5	97.83	9.26823E-69	553
gene1308	ABP95214.1	oligopeptide/dipeptide ABC transporter, ATPase subunit [Metallosphaera sedula DSM 5348]	323	26	319	330	25	330	310	40	91.02	1.3621E-63	518
gene1310	ABP95046.1	arginine deiminase [Metallosphaera sedula DSM 5348]	286	86	282	377	139	374	238	27.7	68.88	1.57879E-15	175
gene1311	ABP94180.1	thioesterase superfamily protein [Metallosphaera sedula DSM 5348]	172	20	138	311	164	282	119	30.3	69.19	4.51049E-18	185
gene1311	ABP94180.1	thioesterase superfamily protein [Metallosphaera sedula DSM 5348]	172	20	128	311	13	119	111	30.6	63.37	1.26963E-9	123
gene1311	ABP96224.1	thioesterase superfamily protein [Metallosphaera sedula DSM 5348]	172	13	150	311	165	310	146	28.8	80.23	2.77194E-14	158
gene1311	ABP96224.1	thioesterase superfamily protein [Metallosphaera sedula DSM 5348]	172	25	163	311	20	153	140	28.6	80.81	8.62586E-10	124
gene1317	ABP94544.1	delta-1-pyrroline-5-carboxylate dehydrogenase [Metallosphaera sedula DSM 5348]	415	99	373	522	166	482	326	24.8	66.27	5.74576E-6	103
gene1326	ABP96386.1	methionine synthase (B12-independent) [Metallosphaera sedula DSM 5348]	762	425	757	331	1	322	334	31.7	43.7	6.97325E-54	473
gene1326	ABP96386.1	methionine synthase (B12-independent) [Metallosphaera sedula DSM 5348]	762	154	360	331	128	329	212	24.1	27.17	1.00647E-6	111
gene1330	ABP95198.1	ABC transporter related protein [Metallosphaera sedula DSM 5348]	545	13	509	512	8	489	501	29.9	91.19	3.26174E-69	587
gene1330	ABP95198.1	ABC transporter related protein [Metallosphaera sedula DSM 5348]	545	21	240	512	288	493	221	28.5	40.37	5.93497E-16	186
gene1330	ABP95022.1	ABC transporter related protein [Metallosphaera sedula DSM 5348]	545	15	494	451	9	429	483	31.1	88.07	5.47736E-62	533
gene1330	ABP95022.1	ABC transporter related protein [Metallosphaera sedula DSM 5348]	545	313	499	451	24	214	200	27.5	34.31	2.17704E-12	157
gene1330	ABP95686.1	ABC transporter related protein [Metallosphaera sedula DSM 5348]	545	308	480	224	22	202	181	31.5	31.74	2.89528E-25	251
gene1330	ABP95686.1	ABC transporter related protein [Metallosphaera sedula DSM 5348]	545	25	211	224	22	207	195	30.3	34.31	1.78882E-15	176
gene1330	ABP95394.1	ABC transporter related protein [Metallosphaera sedula DSM 5348]	545	291	504	236	2	210	218	30.3	39.27	2.06376E-24	245
gene1330	ABP95394.1	ABC transporter related protein [Metallosphaera sedula DSM 5348]	545	25	255	236	19	229	240	29.6	42.39	8.27902E-13	155
gene1330	ABP94743.1	ABC transporter related protein [Metallosphaera sedula DSM 5348]	545	308	523	241	20	234	218	28.9	39.63	2.17204E-24	245
gene1330	ABP94743.1	ABC transporter related protein [Metallosphaera sedula DSM 5348]	545	22	216	241	17	200	195	31.8	35.78	2.37857E-22	230
gene1338	ABP95438.1	transcriptional regulator, MarR family [Metallosphaera sedula DSM 5348]	153	20	140	150	14	133	121	25.6	79.08	3.76157E-12	136
gene1340	ABP94327.1	DNA ligase I, ATP-dependent Dnl1 [Metallosphaera sedula DSM 5348]	611	24	205	598	261	440	191	22.5	29.79	8.31406E-8	120
gene1342	ABP96206.1	Uncharacterized membrane-associated protein-like protein [Metallosphaera sedula DSM 5348]	189	8	169	199	32	193	162	35.2	85.71	2.35172E-28	257
gene1348	ABP94372.1	peptidase M48, Ste24p [Metallosphaera sedula DSM 5348]	297	111	294	188	50	188	185	23.2	61.95	8.99899E-7	104
gene1348	ABP94419.1	Heat shock protein, Metallo peptidase, MEROPS family M48B [Metallosphaera sedula DSM 5348]	297	14	295	319	26	314	314	23.6	94.95	1.23621E-6	105
gene1348	ABP95180.1	Heat shock protein, Metallo peptidase, MEROPS family M48B [Metallosphaera sedula DSM 5348]	297	88	182	310	72	164	96	33.3	31.99	3.6058E-6	101
gene1354	ABP95741.1	methylated-DNA--protein-cysteine methyltransferase [Metallosphaera sedula DSM 5348]	165	1	158	156	1	146	165	30.9	95.76	3.9262E-17	174
gene1356	ABP96407.1	translation initiation factor 2B subunit I family (IF-2BI) [Metallosphaera sedula DSM 5348]	353	21	347	349	20	348	332	43.1	92.63	2.95476E-83	655
gene1358	ABP94706.1	Nitrilase/cyanide hydratase and apolipoprotein N-acyltransferase [Metallosphaera sedula DSM 5348]	259	35	237	240	26	214	210	28.6	78.38	5.41516E-16	172
gene1358	ABP96373.1	Nitrilase/cyanide hydratase and apolipoprotein N-acyltransferase [Metallosphaera sedula DSM 5348]	259	20	235	291	18	244	231	27.3	83.4	2.47235E-9	125
gene1359	ABP95839.1	L-aspartate aminotransferase apoenzyme [Metallosphaera sedula DSM 5348]	398	25	383	396	25	387	369	29	90.2	1.38255E-36	339
gene1359	ABP96259.1	putative transcriptional regulator, GntR family [Metallosphaera sedula DSM 5348]	398	27	386	401	25	396	382	25.9	90.45	1.72639E-18	203
gene1359	ABP96082.1	histidinol phosphate aminotransferase apoenzyme [Metallosphaera sedula DSM 5348]	398	32	262	391	59	275	235	23	58.04	2.20413E-6	105
gene1366	ABP95438.1	transcriptional regulator, MarR family [Metallosphaera sedula DSM 5348]	148	9	135	150	8	133	127	26.8	85.81	2.13583E-14	152
gene1372	ABP94722.1	exsB protein [Metallosphaera sedula DSM 5348]	219	3	209	469	240	450	215	27.9	94.52	2.81966E-15	170
gene1374	ABP96114.1	Radical SAM domain protein [Metallosphaera sedula DSM 5348]	243	7	236	210	5	207	240	29.2	94.65	3.21054E-21	210
gene1377	ABP94442.1	transcriptional regulator, HxlR family [Metallosphaera sedula DSM 5348]	113	3	100	111	11	107	98	34.7	86.73	7.88344E-13	137
gene1377	ABP95098.1	transcriptional regulator, HxlR family [Metallosphaera sedula DSM 5348]	113	13	104	118	21	116	96	33.3	81.42	3.18346E-7	96
gene1378	ABP94522.1	short-chain dehydrogenase/reductase SDR [Metallosphaera sedula DSM 5348]	248	9	244	248	3	239	243	36.6	95.16	6.60092E-33	296
gene1378	ABP95175.1	3-oxoacyl-[acyl-carrier-protein] reductase [Metallosphaera sedula DSM 5348]	248	3	245	247	4	245	247	31.6	97.98	2.08806E-25	243
gene1378	ABP95384.1	short-chain dehydrogenase/reductase SDR [Metallosphaera sedula DSM 5348]	248	1	244	254	1	244	251	29.9	98.39	3.71228E-22	219
gene1378	ABP96212.1	short-chain dehydrogenase/reductase SDR [Metallosphaera sedula DSM 5348]	248	4	247	259	5	256	258	29.1	98.39	1.47102E-21	215
gene1378	ABP94963.1	short-chain dehydrogenase/reductase SDR [Metallosphaera sedula DSM 5348]	248	3	244	240	2	234	254	28	97.58	3.61575E-15	166
gene1386	ABP94667.1	heavy metal translocating P-type ATPase [Metallosphaera sedula DSM 5348]	637	99	615	744	235	722	528	34.1	81.16	2.47662E-56	510
gene1386	ABP94680.1	plasma-membrane proton-efflux P-type ATPase [Metallosphaera sedula DSM 5348]	637	145	619	785	118	633	523	29.3	74.57	2.94155E-46	433
gene1387	ABP94366.1	peptidase M24 [Metallosphaera sedula DSM 5348]	364	2	360	351	5	348	363	34.7	98.63	5.24318E-57	479
gene1387	ABP95765.1	peptidase M24 [Metallosphaera sedula DSM 5348]	364	129	360	354	124	354	232	41.4	63.74	4.30005E-52	445
gene1393	ABP95849.1	phosphoenolpyruvate synthase [Metallosphaera sedula DSM 5348]	571	174	543	779	393	773	400	29.5	64.8	9.64644E-39	372
gene1397	ABP95914.1	6-phosphogluconate dehydrogenase, NAD-binding protein [Metallosphaera sedula DSM 5348]	288	5	266	289	3	262	264	32.2	90.97	1.73402E-31	291
gene1401	ABP95839.1	L-aspartate aminotransferase apoenzyme [Metallosphaera sedula DSM 5348]	389	31	376	396	35	388	356	34.6	88.95	7.08523E-67	551
gene1401	ABP96259.1	putative transcriptional regulator, GntR family [Metallosphaera sedula DSM 5348]	389	2	379	401	5	397	402	25.9	97.17	1.79672E-18	202
gene1401	ABP94367.1	putative transcriptional regulator, GntR family [Metallosphaera sedula DSM 5348]	389	10	360	376	7	354	380	25.5	90.23	2.94878E-17	192
gene1401	ABP95064.1	transcriptional regulator, GntR family [Metallosphaera sedula DSM 5348]	389	56	364	367	33	347	329	24.6	79.43	8.29772E-10	133
gene1401	ABP96082.1	histidinol phosphate aminotransferase apoenzyme [Metallosphaera sedula DSM 5348]	389	82	318	391	105	337	244	25.4	60.93	1.4464E-7	115
gene1408	ABP94522.1	short-chain dehydrogenase/reductase SDR [Metallosphaera sedula DSM 5348]	254	7	250	248	4	243	247	35.2	96.06	2.38278E-35	314
gene1408	ABP95175.1	3-oxoacyl-[acyl-carrier-protein] reductase [Metallosphaera sedula DSM 5348]	254	7	246	247	11	244	246	33.3	94.49	1.11124E-31	288
gene1408	ABP95384.1	short-chain dehydrogenase/reductase SDR [Metallosphaera sedula DSM 5348]	254	4	250	254	7	248	254	29.9	97.24	2.26455E-23	229
gene1408	ABP96212.1	short-chain dehydrogenase/reductase SDR [Metallosphaera sedula DSM 5348]	254	4	246	259	8	253	255	25.5	95.67	4.09955E-18	189
gene1408	ABP95916.1	short-chain dehydrogenase/reductase SDR [Metallosphaera sedula DSM 5348]	254	4	246	265	7	259	258	25.2	95.67	3.52087E-17	182
gene1420	ABP94670.1	carboxypeptidase Ss1, Metallo peptidase, MEROPS family M20D [Metallosphaera sedula DSM 5348]	374	3	374	391	14	391	381	33.9	99.47	1.27977E-66	548
gene1422	ABP94927.1	Small-conductance mechanosensitive channel-like protein [Metallosphaera sedula DSM 5348]	268	97	165	232	135	203	69	34.8	25.75	4.01901E-9	123
gene1422	ABP95347.1	MscS Mechanosensitive ion channel [Metallosphaera sedula DSM 5348]	268	89	205	256	67	186	120	25	43.66	9.12037E-9	121
gene1427	ABP96020.1	UBA/THIF-type NAD/FAD binding protein [Metallosphaera sedula DSM 5348]	339	5	253	282	2	239	252	33.7	73.45	1.80373E-33	308
gene1428	ABP94846.1	molybdopterin molybdochelatase [Metallosphaera sedula DSM 5348]	430	6	404	549	12	399	410	29	92.79	5.73612E-40	371
gene1428	ABP96163.1	MoeA domain protein, domain I and II [Metallosphaera sedula DSM 5348]	430	34	286	386	30	268	260	27.7	58.84	1.82348E-18	203
gene1429	ABP96162.1	molybdopterin-guanine dinucleotide biosynthesis protein B [Metallosphaera sedula DSM 5348]	173	9	168	161	4	148	161	27.3	92.49	3.31204E-9	116
gene1430	ABP94820.1	molybdopterin synthase subunit MoaD / molybdopterin synthase subunit MoaE [Metallosphaera sedula DSM 5348]	156	24	134	229	108	219	112	32.1	71.15	2.17514E-14	155
gene1434	ABP95686.1	ABC transporter related protein [Metallosphaera sedula DSM 5348]	230	1	218	224	3	220	219	47.5	94.78	1.68836E-67	527
gene1434	ABP94743.1	ABC transporter related protein [Metallosphaera sedula DSM 5348]	230	2	219	241	1	210	220	30	94.78	2.83073E-29	269
gene1434	ABP95445.1	trehalose ABC transporter ATP-binding protein [Metallosphaera sedula DSM 5348]	230	20	216	324	17	209	199	32.7	85.65	3.23506E-29	272
gene1434	ABP95341.1	carbohydrate ABC transporter ATP-binding protein, CUT1 family [Metallosphaera sedula DSM 5348]	230	2	200	312	3	190	200	32.5	86.52	2.32829E-28	266
gene1434	ABP95215.1	oligopeptide/dipeptide ABC transporter, ATPase subunit [Metallosphaera sedula DSM 5348]	230	20	230	310	24	238	219	32.9	91.74	2.36183E-26	251
gene1435	ABP95684.1	protein of unknown function DUF214 [Metallosphaera sedula DSM 5348]	397	1	397	409	1	408	442	23.5	100	5.05824E-17	191
gene1441	ABP96396.1	ABC transporter related protein [Metallosphaera sedula DSM 5348]	539	27	510	600	99	534	500	24.8	89.8	1.43142E-17	200
gene1441	ABP96345.1	oligopeptide/dipeptide ABC transporter, ATPase subunit [Metallosphaera sedula DSM 5348]	539	15	223	416	24	247	225	25.3	38.78	6.40696E-14	169
gene1441	ABP95394.1	ABC transporter related protein [Metallosphaera sedula DSM 5348]	539	2	236	236	4	210	243	24.7	43.6	6.77571E-14	163
gene1441	ABP95394.1	ABC transporter related protein [Metallosphaera sedula DSM 5348]	539	318	508	236	2	195	204	23.5	35.44	6.74453E-7	109
gene1441	ABP94429.1	daunorubicin resistance ABC transporter ATPase subunit [Metallosphaera sedula DSM 5348]	539	2	221	317	4	202	224	23.7	40.82	1.5799E-12	156
gene1441	ABP94792.1	ABC transporter related protein [Metallosphaera sedula DSM 5348]	539	322	507	243	10	207	201	27.9	34.51	6.88166E-12	148
gene1451	ABP95755.1	beta-lactamase domain protein [Metallosphaera sedula DSM 5348]	555	14	181	421	8	180	186	28	30.27	6.43839E-10	136
gene1458	ABP95175.1	3-oxoacyl-[acyl-carrier-protein] reductase [Metallosphaera sedula DSM 5348]	4085	2686	2852	247	6	172	173	27.2	4.09	2.68776E-8	128
gene1460	ABP95175.1	3-oxoacyl-[acyl-carrier-protein] reductase [Metallosphaera sedula DSM 5348]	2902	275	425	247	6	156	157	28.7	5.2	3.07192E-7	119
gene1461	ABP95175.1	3-oxoacyl-[acyl-carrier-protein] reductase [Metallosphaera sedula DSM 5348]	2334	272	436	247	6	170	173	25.4	7.07	3.68273E-7	117
gene1463	ABP95175.1	3-oxoacyl-[acyl-carrier-protein] reductase [Metallosphaera sedula DSM 5348]	2462	280	451	247	11	181	179	26.3	6.99	3.25951E-6	110
gene1466	ABP95374.1	Pyruvate dehydrogenase (acetyl-transferring) [Metallosphaera sedula DSM 5348]	371	81	352	344	68	344	280	31.8	73.32	9.53201E-35	322
gene1467	ABP95373.1	Transketolase, central region [Metallosphaera sedula DSM 5348]	325	8	302	332	8	309	302	42.4	90.77	3.53854E-79	624
gene1467	ABP96018.1	transketolase subunit B [Metallosphaera sedula DSM 5348]	325	46	273	312	44	262	229	29.3	70.15	6.39225E-20	207
gene1469	ABP96111.1	dihydrolipoamide dehydrogenase [Metallosphaera sedula DSM 5348]	470	8	459	449	1	441	455	34.3	96.17	7.44146E-71	589
gene1469	ABP95401.1	mercuric reductase [Metallosphaera sedula DSM 5348]	470	14	452	448	6	428	442	33.7	93.4	1.90604E-68	572
gene1469	ABP95255.1	dihydrolipoamide dehydrogenase [Metallosphaera sedula DSM 5348]	470	11	454	444	5	434	460	30	94.47	1.25861E-50	448
gene1469	ABP95706.1	dihydrolipoamide dehydrogenase [Metallosphaera sedula DSM 5348]	470	8	470	440	1	435	469	28.1	98.51	1.7343E-42	388
gene1469	ABP96149.1	pyridine nucleotide-disulfide oxidoreductase dimerization region [Metallosphaera sedula DSM 5348]	470	14	457	410	5	404	452	27.7	94.47	3.63462E-39	362
gene1476	ABP94808.1	D-fructose 1,6-bisphosphatase [Metallosphaera sedula DSM 5348]	265	36	209	263	32	199	176	23.9	65.66	1.18551E-6	104
gene1482	ABP94261.1	translation elongation factor 2 (EF-2/EF-G) [Metallosphaera sedula DSM 5348]	612	1	291	736	14	375	366	30.9	47.55	7.63448E-40	381
gene1482	ABP94218.1	translation elongation factor 1A (EF-1A/EF-Tu) [Metallosphaera sedula DSM 5348]	612	9	242	435	8	268	270	30.4	38.24	1.12418E-16	192
gene1482	ABP94207.1	translation initiation factor eaIF-5B [Metallosphaera sedula DSM 5348]	612	10	134	597	13	139	133	27.8	20.42	2.92326E-6	107
gene1491	ABP94324.1	biotin carboxylase [Metallosphaera sedula DSM 5348]	1148	8	452	510	6	446	447	40.3	38.76	1.68362E-107	888
gene1491	ABP96130.1	carbamoyl-phosphate synthase large subunit [Metallosphaera sedula DSM 5348]	1148	4	326	1046	2	329	345	24.6	28.14	2.98857E-15	187
gene1491	ABP96130.1	carbamoyl-phosphate synthase large subunit [Metallosphaera sedula DSM 5348]	1148	88	397	1046	637	917	315	25.1	27	4.96095E-13	168
gene1491	ABP94325.1	biotin carboxyl carrier protein [Metallosphaera sedula DSM 5348]	1148	1080	1146	167	101	167	67	38.8	5.84	2.84499E-9	128
gene1491	ABP94709.1	formate-dependent phosphoribosylglycinamide formyltransferase [Metallosphaera sedula DSM 5348]	1148	7	325	395	12	313	325	24	27.79	4.23172E-8	125
gene1491	ABP95920.1	homocitrate synthase [Metallosphaera sedula DSM 5348]	1148	683	825	460	140	273	144	29.9	12.46	1.14254E-6	113
gene1493	ABP96142.1	protoheme IX farnesyltransferase [Metallosphaera sedula DSM 5348]	305	62	242	296	53	233	181	32.6	59.34	1.44486E-26	256
gene1493	ABP96236.1	4-hydroxybenzoate polyprenyltransferase, putative [Metallosphaera sedula DSM 5348]	305	81	224	301	69	218	155	29.7	47.21	9.89404E-6	98
gene1494	ABP94497.1	cytochrome c oxidase, subunit II [Metallosphaera sedula DSM 5348]	356	128	228	147	43	136	101	32.7	28.37	3.31399E-10	129
gene1495	ABP94501.1	Cytochrome-c oxidase [Metallosphaera sedula DSM 5348]	622	10	497	801	6	490	493	35.5	78.46	2.19127E-86	730
gene1495	ABP94467.1	Cytochrome-c oxidase [Metallosphaera sedula DSM 5348]	622	41	451	550	50	459	434	27.6	66.08	4.00382E-25	263
gene1495	ABP96172.1	cytochrome c oxidase, subunit I [Metallosphaera sedula DSM 5348]	622	236	529	585	231	532	309	28.8	47.27	1.19181E-23	251
gene1495	ABP94745.1	Cytochrome-c oxidase [Metallosphaera sedula DSM 5348]	622	234	525	546	234	527	298	26.5	46.95	2.85545E-20	223
gene1495	ABP94661.1	cytochrome c oxidase, subunit I [Metallosphaera sedula DSM 5348]	622	7	447	570	10	446	461	26.7	70.9	9.22841E-19	211
gene1496	ABP94501.1	Cytochrome-c oxidase [Metallosphaera sedula DSM 5348]	207	33	202	801	630	794	177	31.1	82.13	3.34864E-14	163
gene1500	ABP94946.1	putative signal-transduction protein with CBS domains [Metallosphaera sedula DSM 5348]	147	3	140	164	4	141	141	35.5	93.88	3.27792E-20	195
gene1500	ABP94663.1	putative signal transduction protein with CBS domains [Metallosphaera sedula DSM 5348]	147	3	119	258	77	189	117	34.2	79.59	8.10555E-14	151
gene1500	ABP94416.1	putative signal transduction protein with CBS domains [Metallosphaera sedula DSM 5348]	147	28	122	128	29	121	96	36.5	64.63	3.36622E-11	128
gene1500	ABP94707.1	putative signal-transduction protein with CBS domains [Metallosphaera sedula DSM 5348]	147	19	119	375	77	176	101	29.7	68.71	1.61087E-8	113
gene1500	ABP95012.1	putative signal transduction protein with CBS domains [Metallosphaera sedula DSM 5348]	147	23	115	279	95	185	94	31.9	63.27	3.15209E-7	103
gene1524	ABP96273.1	glycosyl transferase, family 4 [Metallosphaera sedula DSM 5348]	324	44	321	320	37	314	291	24.4	85.8	7.92476E-10	131
gene1536	ABP94743.1	ABC transporter related protein [Metallosphaera sedula DSM 5348]	265	15	221	241	17	209	207	31.9	78.11	1.86014E-24	237
gene1536	ABP95042.1	ABC transporter related protein [Metallosphaera sedula DSM 5348]	265	7	230	305	8	223	232	29.3	84.53	6.07673E-22	219
gene1536	ABP95686.1	ABC transporter related protein [Metallosphaera sedula DSM 5348]	265	18	201	224	22	201	184	32.1	69.43	1.61222E-20	206
gene1536	ABP94429.1	daunorubicin resistance ABC transporter ATPase subunit [Metallosphaera sedula DSM 5348]	265	11	205	317	11	195	199	30.7	73.58	1.74636E-20	209
gene1536	ABP95341.1	carbohydrate ABC transporter ATP-binding protein, CUT1 family [Metallosphaera sedula DSM 5348]	265	1	244	312	1	235	249	29.3	92.08	1.07807E-18	195
gene1537	ABP95641.1	peptidase M20 [Metallosphaera sedula DSM 5348]	426	40	132	418	24	114	94	34	21.83	9.8714E-10	133
gene1537	ABP95977.1	acetylornithine deacetylase or succinyl-diaminopimelate desuccinylase [Metallosphaera sedula DSM 5348]	426	21	409	369	3	360	405	22	91.31	7.23717E-7	109
gene1545	ABP94266.1	Isoleucyl-tRNA synthetase [Metallosphaera sedula DSM 5348]	921	24	767	1066	31	789	782	33.1	80.78	3.50443E-138	1130
gene1545	ABP95838.1	valyl-tRNA synthetase [Metallosphaera sedula DSM 5348]	921	1	786	808	1	725	805	27.3	85.34	1.64736E-77	684
gene1545	ABP96080.1	leucyl-tRNA synthetase [Metallosphaera sedula DSM 5348]	921	26	353	950	15	347	343	24.2	35.61	4.20129E-24	260
gene1545	ABP96080.1	leucyl-tRNA synthetase [Metallosphaera sedula DSM 5348]	921	579	803	950	617	818	226	23.9	24.43	4.96453E-11	150
gene1545	ABP94748.1	leucyl-tRNA synthetase [Metallosphaera sedula DSM 5348]	921	28	329	938	14	312	323	22.9	32.79	5.59395E-13	167
gene1549	ABP94812.1	phosphoribosyltransferase [Metallosphaera sedula DSM 5348]	181	13	154	179	12	139	143	29.4	78.45	1.15195E-7	107
gene1551	ABP96104.1	aspartate carbamoyltransferase [Metallosphaera sedula DSM 5348]	304	1	285	298	1	291	294	33.7	93.75	3.84069E-46	396
gene1551	ABP95858.1	ornithine carbamoyltransferase [Metallosphaera sedula DSM 5348]	304	34	285	308	42	304	269	26.4	82.89	2.98753E-18	194
gene1552	ABP96101.1	dihydroorotase [Metallosphaera sedula DSM 5348]	428	50	424	383	41	366	375	24.3	87.62	8.8109E-24	243
gene1553	ABP96129.1	carbamoyl-phosphate synthase small subunit [Metallosphaera sedula DSM 5348]	364	5	350	372	12	366	359	37.6	95.05	2.24867E-79	632
gene1553	ABP95841.1	anthranilate synthase, component II [Metallosphaera sedula DSM 5348]	364	201	350	193	36	193	166	30.7	41.21	1.2646E-13	157
gene1554	ABP96130.1	carbamoyl-phosphate synthase large subunit [Metallosphaera sedula DSM 5348]	1071	7	1053	1046	4	1036	1066	39.7	97.76	0	1884
gene1554	ABP94324.1	biotin carboxylase [Metallosphaera sedula DSM 5348]	1071	580	865	510	22	324	307	22.5	26.7	4.54236E-6	108
gene1556	ABP96100.1	dihydroorotate oxidase B, catalytic subunit [Metallosphaera sedula DSM 5348]	311	1	301	290	1	289	308	33.4	96.78	1.35092E-36	329
gene1558	ABP96105.1	orotate phosphoribosyltransferase [Metallosphaera sedula DSM 5348]	210	23	171	191	18	161	149	36.9	70.95	8.22627E-24	226
gene1560	ABP95133.1	phosphoadenylylsulfate reductase (thioredoxin) [Metallosphaera sedula DSM 5348]	233	8	232	238	6	234	231	35.1	96.57	1.45073E-43	368
gene1562	ABP95134.1	sulfate adenylyltransferase [Metallosphaera sedula DSM 5348]	382	1	382	369	1	366	384	37.5	100	8.91151E-91	710
gene1564	ABP94783.1	uroporphyrinogen-III C-methyltransferase [Metallosphaera sedula DSM 5348]	257	2	247	245	3	242	254	44.9	95.72	2.84607E-62	497
gene1564	ABP95131.1	Uroporphyrin-III C/tetrapyrrole (Corrin/Porphyrin) methyltransferase [Metallosphaera sedula DSM 5348]	257	3	237	227	2	217	238	33.2	91.44	1.61902E-30	279
gene1564	ABP94869.1	Uroporphyrin-III C/tetrapyrrole (Corrin/Porphyrin) methyltransferase [Metallosphaera sedula DSM 5348]	257	1	238	247	1	227	239	25.9	92.61	1.5842E-17	184
gene1564	ABP94868.1	Uroporphyrin-III C/tetrapyrrole (Corrin/Porphyrin) methyltransferase [Metallosphaera sedula DSM 5348]	257	7	130	172	6	124	131	29.8	48.25	1.9239E-7	107
gene1564	ABP96242.1	precorrin-6Y C5,15-methyltransferase (decarboxylating) [Metallosphaera sedula DSM 5348]	257	6	146	214	14	129	141	29.8	54.86	3.64438E-6	99
gene1565	ABP96383.1	cobalamin (vitamin B12) biosynthesis CbiX protein [Metallosphaera sedula DSM 5348]	261	1	118	143	14	134	123	34.1	45.21	4.56102E-15	162
gene1566	ABP94390.1	siroheme synthase [Metallosphaera sedula DSM 5348]	162	12	134	203	2	125	124	27.4	75.93	8.21551E-8	107
gene1567	ABP94334.1	protein of unknown function DUF814 [Metallosphaera sedula DSM 5348]	571	4	531	601	11	470	547	24.1	92.47	3.32346E-13	165
gene1568	ABP94680.1	plasma-membrane proton-efflux P-type ATPase [Metallosphaera sedula DSM 5348]	890	11	846	785	10	745	842	29.3	93.93	7.64657E-94	800
gene1568	ABP94667.1	heavy metal translocating P-type ATPase [Metallosphaera sedula DSM 5348]	890	540	694	744	575	704	160	31.3	17.42	1.79883E-11	153
gene1568	ABP94667.1	heavy metal translocating P-type ATPase [Metallosphaera sedula DSM 5348]	890	152	338	744	306	480	189	23.3	21.01	5.76205E-9	132
gene1573	ABP94321.1	Phosphopantothenate-cysteine ligase [Metallosphaera sedula DSM 5348]	406	4	367	409	18	372	372	35.5	89.66	4.7785E-54	465
gene1577	ABP94184.1	ribosomal RNA methyltransferase NOP2 [Metallosphaera sedula DSM 5348]	447	143	446	336	26	336	314	29	68.01	5.62149E-35	326
gene1577	ABP95772.1	Fmu (Sun) domain protein [Metallosphaera sedula DSM 5348]	447	222	446	346	149	346	225	29.8	50.34	2.93687E-26	260
gene1577	ABP94751.1	Fmu (Sun) domain protein [Metallosphaera sedula DSM 5348]	447	149	443	354	71	349	306	27.8	66	6.97677E-26	258
gene1577	ABP96240.1	Fmu (Sun) domain protein [Metallosphaera sedula DSM 5348]	447	142	444	363	69	360	308	26	67.79	2.78703E-23	239
gene1580	ABP95008.1	protein kinase [Metallosphaera sedula DSM 5348]	647	11	253	650	356	625	283	27.9	37.56	2.68549E-15	183
gene1580	ABP96363.1	Mn2+-dependent serine/threonine protein kinase [Metallosphaera sedula DSM 5348]	647	82	156	215	75	141	75	32	11.59	5.26738E-6	102
gene1589	ABP95651.1	DEAD/DEAH box helicase domain protein [Metallosphaera sedula DSM 5348]	682	281	594	348	39	338	326	23.6	46.04	6.34648E-7	112
gene1589	ABP94231.1	ATP dependent helicase, Lhr family [Metallosphaera sedula DSM 5348]	682	281	574	905	38	347	325	22.2	43.11	6.1982E-6	106
gene1593	ABP95175.1	3-oxoacyl-[acyl-carrier-protein] reductase [Metallosphaera sedula DSM 5348]	246	7	246	247	10	247	242	41.3	97.56	2.2944E-64	510
gene1593	ABP94522.1	short-chain dehydrogenase/reductase SDR [Metallosphaera sedula DSM 5348]	246	7	245	248	3	241	245	36.3	97.15	2.08489E-44	375
gene1593	ABP95384.1	short-chain dehydrogenase/reductase SDR [Metallosphaera sedula DSM 5348]	246	2	243	254	4	244	247	34	98.37	1.67303E-37	329
gene1593	ABP96212.1	short-chain dehydrogenase/reductase SDR [Metallosphaera sedula DSM 5348]	246	5	245	259	8	255	254	28.7	97.97	3.77224E-28	263
gene1593	ABP95916.1	short-chain dehydrogenase/reductase SDR [Metallosphaera sedula DSM 5348]	246	5	243	265	7	259	257	24.9	97.15	2.18706E-18	190
gene1597	ABP95786.1	signal recognition particle-docking protein FtsY [Metallosphaera sedula DSM 5348]	329	43	321	373	91	373	289	35.6	84.8	6.76241E-50	428
gene1597	ABP95912.1	signal recognition particle subunit FFH/SRP54 (srp54) [Metallosphaera sedula DSM 5348]	329	42	316	446	17	288	281	34.5	83.59	1.59814E-42	380
gene1600	ABP95912.1	signal recognition particle subunit FFH/SRP54 (srp54) [Metallosphaera sedula DSM 5348]	446	6	441	446	1	441	442	39.1	97.76	3.74394E-96	758
gene1600	ABP95786.1	signal recognition particle-docking protein FtsY [Metallosphaera sedula DSM 5348]	446	22	297	373	94	373	281	35.2	61.88	1.58937E-46	413
gene1607	ABP96071.1	Ras superfamily GTP-binding protein YlqF [Metallosphaera sedula DSM 5348]	282	25	188	265	13	172	172	30.2	58.16	9.27248E-16	173
gene1608	ABP94836.1	RNase HII [Metallosphaera sedula DSM 5348]	255	76	255	208	4	199	196	28.1	70.59	1.63046E-14	160
gene1611	ABP95737.1	succinyl-CoA synthetase (ADP-forming) beta subunit [Metallosphaera sedula DSM 5348]	385	1	368	337	1	323	369	37.4	95.58	5.3126E-59	493
gene1612	ABP95736.1	succinyl-CoA synthetase (ADP-forming) alpha subunit [Metallosphaera sedula DSM 5348]	300	28	290	263	2	263	264	53	87.67	3.984E-85	655
gene1614	ABP96374.1	Reverse gyrase [Metallosphaera sedula DSM 5348]	691	5	555	1220	610	1217	648	27.5	79.74	5.21775E-52	486
gene1614	ABP95013.1	DNA topoisomerase, type IA, central domain protein [Metallosphaera sedula DSM 5348]	691	5	639	681	3	640	679	26.8	91.9	5.10876E-40	384
gene1614	ABP95903.1	Reverse gyrase [Metallosphaera sedula DSM 5348]	691	5	542	1149	575	1124	613	26.4	77.86	3.80394E-35	349
gene1616	ABP95774.1	phage integrase family protein [Metallosphaera sedula DSM 5348]	305	12	303	286	18	285	302	28.5	95.74	3.33349E-21	215
gene1626	ABP96058.1	H+-transporting two-sector ATPase, alpha/beta subunit, central region [Metallosphaera sedula DSM 5348]	438	10	356	466	1	356	359	27.6	79.22	3.38313E-32	309
gene1626	ABP96057.1	ATP synthase, A subunit [Metallosphaera sedula DSM 5348]	438	122	362	591	185	444	261	30.7	55.02	3.71904E-26	266
gene1642	ABP95786.1	signal recognition particle-docking protein FtsY [Metallosphaera sedula DSM 5348]	363	142	363	373	145	373	233	28.8	61.16	6.43817E-13	157
gene1642	ABP95912.1	signal recognition particle subunit FFH/SRP54 (srp54) [Metallosphaera sedula DSM 5348]	363	175	362	446	99	292	198	28.3	51.79	2.89151E-11	145
gene1643	ABP96312.1	ATPase involved in chromosome partitioning-like protein [Metallosphaera sedula DSM 5348]	297	31	275	302	46	294	272	22.1	82.49	8.40187E-8	114
gene1651	ABP96279.1	SSU ribosomal protein S2P [Metallosphaera sedula DSM 5348]	246	3	226	225	30	204	226	25.2	91.06	9.21366E-16	170
gene1653	ABP95918.1	uridylate kinase, putative [Metallosphaera sedula DSM 5348]	240	8	237	224	2	221	242	25.2	95.83	1.55002E-9	125
gene1655	ABP94348.1	Undecaprenyl pyrophosphate synthetase [Metallosphaera sedula DSM 5348]	260	25	259	255	20	255	242	34.3	90.38	3.66417E-42	362
gene1659	ABP96061.1	prolyl-tRNA synthetase [Metallosphaera sedula DSM 5348]	564	33	185	480	30	188	164	26.8	27.13	2.43674E-10	140
gene1659	ABP96061.1	prolyl-tRNA synthetase [Metallosphaera sedula DSM 5348]	564	394	557	480	220	381	170	27.1	29.08	2.51404E-7	115
gene1665	ABP94207.1	translation initiation factor eaIF-5B [Metallosphaera sedula DSM 5348]	716	214	605	597	5	443	469	29	54.75	4.2703E-36	352
gene1665	ABP94261.1	translation elongation factor 2 (EF-2/EF-G) [Metallosphaera sedula DSM 5348]	716	222	344	736	23	169	147	33.3	17.18	1.65047E-10	144
gene1665	ABP96381.1	translation initiation factor 2 subunit gamma (aeIF-2g) [Metallosphaera sedula DSM 5348]	716	222	376	415	12	198	189	27.5	21.65	1.12289E-9	136
gene1665	ABP94817.1	translation elongation factor 1A GTP binding domain family [Metallosphaera sedula DSM 5348]	716	222	330	520	114	261	148	27.7	15.22	9.87762E-6	103
gene1668	ABP94234.1	tRNA pseudouridine synthase B [Metallosphaera sedula DSM 5348]	309	85	306	233	10	224	241	26.1	71.84	8.81178E-12	144
gene1671	ABP94254.1	ribosomal RNA-processing protein RRP41/SKI6 [Metallosphaera sedula DSM 5348]	707	308	536	245	8	227	234	29.1	32.39	1.78481E-16	186
gene1677	ABP95855.1	aspartate semialdehyde dehydrogenase [Metallosphaera sedula DSM 5348]	346	5	346	348	4	348	380	26.8	98.84	1.85821E-23	236
gene1677	ABP94884.1	succinyl-CoA reductase (NADPH) [Metallosphaera sedula DSM 5348]	346	1	340	357	1	348	385	24.9	98.27	1.21241E-12	155
gene1678	ABP95854.1	aspartate kinase [Metallosphaera sedula DSM 5348]	404	65	349	443	107	388	295	30.8	70.54	1.04111E-22	236
gene1679	ABP96203.1	dihydrodipicolinate synthase [Metallosphaera sedula DSM 5348]	289	5	271	303	19	284	269	29	92.39	7.92105E-35	316
gene1679	ABP95454.1	2-keto-3-deoxy-phosphogluconate aldolase / 2-keto-3-deoxygalactonate aldolase / 2-keto-3-deoxy-phosphogalactonate aldolase [Metallosphaera sedula DSM 5348]	289	10	282	289	7	274	276	29	94.46	6.06967E-23	228
gene1685	ABP94489.1	major facilitator superfamily MFS_1 [Metallosphaera sedula DSM 5348]	442	58	258	473	23	211	201	29.4	45.48	2.63657E-11	147
gene1685	ABP95169.1	major facilitator superfamily MFS_1 [Metallosphaera sedula DSM 5348]	442	53	200	470	17	157	151	25.2	33.48	3.77965E-9	129
gene1685	ABP95259.1	major facilitator superfamily MFS_1 [Metallosphaera sedula DSM 5348]	442	58	231	477	18	185	180	28.9	39.37	2.02192E-8	123
gene1685	ABP96210.1	major facilitator superfamily MFS_1 [Metallosphaera sedula DSM 5348]	442	47	404	502	26	434	427	25.1	81	3.57518E-7	113
gene1686	ABP95438.1	transcriptional regulator, MarR family [Metallosphaera sedula DSM 5348]	151	41	103	150	39	100	63	34.9	41.72	1.40547E-6	96
gene1687	ABP96306.1	drug exporter of the RND superfamily-like protein [Metallosphaera sedula DSM 5348]	1039	880	1034	825	669	816	156	32.1	14.92	1.77968E-13	171
gene1687	ABP96306.1	drug exporter of the RND superfamily-like protein [Metallosphaera sedula DSM 5348]	1039	242	327	825	377	455	86	31.4	8.28	1.63456E-7	121
gene1687	ABP95992.1	Chromosome segregation ATPase-like protein [Metallosphaera sedula DSM 5348]	1039	635	780	380	113	240	146	27.4	14.05	4.79283E-7	115
gene1687	ABP95992.1	Chromosome segregation ATPase-like protein [Metallosphaera sedula DSM 5348]	1039	635	769	380	134	254	135	26.7	12.99	3.57374E-6	108
gene1690	ABP95175.1	3-oxoacyl-[acyl-carrier-protein] reductase [Metallosphaera sedula DSM 5348]	242	5	239	247	10	244	237	31.6	97.11	7.12519E-30	275
gene1690	ABP94522.1	short-chain dehydrogenase/reductase SDR [Metallosphaera sedula DSM 5348]	242	5	239	248	3	239	242	31.4	97.11	3.09565E-26	249
gene1690	ABP95933.1	short-chain dehydrogenase/reductase SDR [Metallosphaera sedula DSM 5348]	242	5	217	243	3	199	217	27.2	88.02	2.48231E-18	189
gene1690	ABP96212.1	short-chain dehydrogenase/reductase SDR [Metallosphaera sedula DSM 5348]	242	3	239	259	8	253	251	27.1	97.93	3.4158E-18	189
gene1690	ABP94963.1	short-chain dehydrogenase/reductase SDR [Metallosphaera sedula DSM 5348]	242	3	239	240	6	234	242	26.9	97.93	3.74672E-14	158
gene1695	ABP96260.1	competence/damage-inducible protein cinA [Metallosphaera sedula DSM 5348]	416	1	252	272	6	263	263	31.6	60.58	8.11707E-27	260
gene1695	ABP94846.1	molybdopterin molybdochelatase [Metallosphaera sedula DSM 5348]	416	3	85	549	184	266	83	26.5	19.95	2.75834E-6	105
gene1696	ABP94186.1	DNA repair and recombination protein RadA [Metallosphaera sedula DSM 5348]	347	29	226	324	80	290	216	24.1	57.06	1.37392E-8	122
gene1701	ABP94373.1	Alcohol dehydrogenase GroES domain protein [Metallosphaera sedula DSM 5348]	348	6	346	338	1	336	350	30	97.99	1.24104E-43	384
gene1701	ABP95582.1	succinate semialdehyde reductase (NADPH) [Metallosphaera sedula DSM 5348]	348	6	348	360	1	360	365	28.2	98.56	8.23989E-33	307
gene1701	ABP94641.1	Alcohol dehydrogenase GroES domain protein [Metallosphaera sedula DSM 5348]	348	36	347	287	11	287	314	25.2	89.66	2.29425E-21	218
gene1701	ABP94776.1	Alcohol dehydrogenase GroES domain protein [Metallosphaera sedula DSM 5348]	348	6	348	324	1	319	360	26.1	98.56	8.83318E-20	208
gene1701	ABP95584.1	acrylyl-CoA reductase (NADPH) [Metallosphaera sedula DSM 5348]	348	6	346	332	1	330	355	26.8	97.99	1.05717E-19	207
gene1703	ABP94832.1	RNA modification enzyme, MiaB family [Metallosphaera sedula DSM 5348]	509	67	461	418	2	381	401	32.9	77.6	4.22743E-53	466
gene1709	ABP94546.1	beta-lactamase domain protein [Metallosphaera sedula DSM 5348]	230	26	187	201	15	177	168	30.4	70.43	5.50909E-17	177
gene1714	ABP95801.1	putative hydroxymethylglutaryl-CoA synthase [Metallosphaera sedula DSM 5348]	420	37	362	348	36	331	337	26.1	77.62	5.80131E-10	134
gene1715	ABP96141.1	short chain enoyl-CoA hydratase [Metallosphaera sedula DSM 5348]	257	1	182	259	1	183	193	30.6	70.82	9.49032E-22	217
gene1715	ABP94561.1	short chain enoyl-CoA hydratase [Metallosphaera sedula DSM 5348]	257	11	185	251	8	179	176	31.8	68.09	7.55929E-20	202
gene1715	ABP94513.1	Enoyl-CoA hydratase/isomerase [Metallosphaera sedula DSM 5348]	257	11	210	239	8	206	207	25.6	77.82	1.42949E-13	155
gene1715	ABP94576.1	3-hydroxyacyl-CoA dehydrogenase, NAD-binding protein [Metallosphaera sedula DSM 5348]	257	3	178	651	396	571	181	26	68.48	9.36471E-11	138
gene1715	ABP94741.1	methylglutaconyl-CoA hydratase [Metallosphaera sedula DSM 5348]	257	11	210	254	8	209	203	22.7	77.82	8.09463E-9	121
gene1716	ABP94561.1	short chain enoyl-CoA hydratase [Metallosphaera sedula DSM 5348]	249	27	199	251	23	194	174	27	69.48	4.11187E-14	159
gene1716	ABP96141.1	short chain enoyl-CoA hydratase [Metallosphaera sedula DSM 5348]	249	12	215	259	11	221	216	25.9	81.93	4.57527E-14	159
gene1716	ABP94576.1	3-hydroxyacyl-CoA dehydrogenase, NAD-binding protein [Metallosphaera sedula DSM 5348]	249	8	199	651	400	593	197	23.9	77.11	2.71624E-9	126
gene1716	ABP94562.1	Enoyl-CoA hydratase [Metallosphaera sedula DSM 5348]	249	15	230	250	14	223	219	26.9	86.75	1.44714E-8	118
gene1717	ABP95183.1	AMP-dependent synthetase and ligase [Metallosphaera sedula DSM 5348]	4982	1155	1627	498	24	485	499	23.2	9.49	1.02991E-24	268
gene1717	ABP95183.1	AMP-dependent synthetase and ligase [Metallosphaera sedula DSM 5348]	4982	170	555	498	142	488	392	26.3	7.75	6.59713E-21	237
gene1717	ABP95385.1	AMP-dependent synthetase and ligase [Metallosphaera sedula DSM 5348]	4982	1163	1629	699	234	688	479	24	9.37	1.26399E-21	246
gene1717	ABP95385.1	AMP-dependent synthetase and ligase [Metallosphaera sedula DSM 5348]	4982	190	560	699	354	694	381	23.9	7.45	1.52589E-12	170
gene1717	ABP95613.1	3-hydroxypropionyl-CoA synthetase [Metallosphaera sedula DSM 5348]	4982	1162	1653	661	108	651	564	24.3	9.88	1.02992E-20	238
gene1717	ABP95613.1	3-hydroxypropionyl-CoA synthetase [Metallosphaera sedula DSM 5348]	4982	188	555	661	260	624	393	23.4	7.39	1.8522E-7	126
gene1717	ABP94583.1	AMP-dependent synthetase and ligase [Metallosphaera sedula DSM 5348]	4982	1162	1626	564	68	541	486	26.1	9.33	8.34657E-20	230
gene1717	ABP95450.1	AMP-dependent synthetase and ligase [Metallosphaera sedula DSM 5348]	4982	1162	1634	551	67	526	491	23.4	9.49	1.99276E-15	193
gene1717	ABP95450.1	AMP-dependent synthetase and ligase [Metallosphaera sedula DSM 5348]	4982	61	555	551	72	524	510	22.9	9.94	1.47842E-9	144
gene1720	ABP94571.1	AMP-dependent synthetase and ligase [Metallosphaera sedula DSM 5348]	5432	492	986	549	26	538	542	24.4	9.11	9.57535E-21	238
gene1720	ABP95385.1	AMP-dependent synthetase and ligase [Metallosphaera sedula DSM 5348]	5432	514	986	699	238	690	485	23.5	8.71	2.75775E-19	227
gene1720	ABP94578.1	AMP-dependent synthetase and ligase [Metallosphaera sedula DSM 5348]	5432	503	987	535	24	531	533	23.1	8.93	4.79807E-18	215
gene1720	ABP95613.1	3-hydroxypropionyl-CoA synthetase [Metallosphaera sedula DSM 5348]	5432	634	1012	661	263	647	403	24.6	6.98	4.85942E-18	216
gene1720	ABP94444.1	AMP-dependent synthetase and ligase [Metallosphaera sedula DSM 5348]	5432	434	986	608	37	581	592	23.5	10.18	7.99641E-17	206
gene1739	ABP95871.1	ribonucleoside-diphosphate reductase, adenosylcobalamin-dependent [Metallosphaera sedula DSM 5348]	700	104	692	823	125	779	684	23.8	84.14	1.16233E-39	384
gene1743	ABP94647.1	Vesicle-fusing ATPase [Metallosphaera sedula DSM 5348]	322	32	287	703	406	658	270	21.5	79.5	6.65324E-8	117
gene1744	ABP96415.1	GTP-binding protein HflX [Metallosphaera sedula DSM 5348]	420	67	323	350	45	300	263	34.6	61.19	1.23456E-32	309
gene1747	ABP95767.1	L-glutamine synthetase [Metallosphaera sedula DSM 5348]	444	5	441	470	4	468	469	40.5	98.42	1.1765E-100	790
gene1747	ABP94777.1	L-glutamine synthetase [Metallosphaera sedula DSM 5348]	444	3	441	438	10	434	457	30.2	98.87	4.64234E-59	505
gene1761	ABP95849.1	phosphoenolpyruvate synthase [Metallosphaera sedula DSM 5348]	865	5	313	779	11	322	321	37.7	35.72	6.55568E-59	538
gene1761	ABP95849.1	phosphoenolpyruvate synthase [Metallosphaera sedula DSM 5348]	865	764	862	779	347	446	100	41	11.45	1.64825E-20	229
gene1761	ABP94608.1	Pyruvate, water dikinase [Metallosphaera sedula DSM 5348]	865	19	316	321	28	318	302	31.5	34.45	4.83926E-41	381
gene1767	ABP95582.1	succinate semialdehyde reductase (NADPH) [Metallosphaera sedula DSM 5348]	338	3	334	360	4	359	358	32.4	98.22	1.12698E-41	371
gene1767	ABP95584.1	acrylyl-CoA reductase (NADPH) [Metallosphaera sedula DSM 5348]	338	1	334	332	1	330	340	27.9	98.82	5.2144E-31	293
gene1767	ABP95077.1	Alcohol dehydrogenase GroES domain protein [Metallosphaera sedula DSM 5348]	338	57	334	350	80	347	282	31.2	82.25	3.21731E-24	241
gene1767	ABP94373.1	Alcohol dehydrogenase GroES domain protein [Metallosphaera sedula DSM 5348]	338	1	304	338	1	304	310	27.7	89.94	4.97518E-24	239
gene1767	ABP94776.1	Alcohol dehydrogenase GroES domain protein [Metallosphaera sedula DSM 5348]	338	35	338	324	31	321	311	28	89.94	1.9298E-22	227
gene1768	ABP95773.1	Carbonic anhydrase/acetyltransferase isoleucine patch superfamily-like protein [Metallosphaera sedula DSM 5348]	214	26	191	172	2	148	177	32.8	77.57	3.22008E-16	170
gene1791	ABP95274.1	DNA binding domain, excisionase family [Metallosphaera sedula DSM 5348]	216	1	135	215	57	186	135	28.1	62.5	1.77156E-9	123
gene1793	ABP96019.1	transketolase subunit A [Metallosphaera sedula DSM 5348]	667	24	251	273	38	249	234	29.1	34.18	1.46077E-15	179
gene1793	ABP96018.1	transketolase subunit B [Metallosphaera sedula DSM 5348]	667	350	598	312	3	238	255	23.9	37.33	2.80858E-8	123
gene1804	ABP95624.1	aconitase [Metallosphaera sedula DSM 5348]	908	20	903	840	6	835	884	50.2	97.36	0	2275
gene1804	ABP95004.1	3-isopropylmalate dehydratase, small subunit [Metallosphaera sedula DSM 5348]	908	773	830	161	46	102	58	50	6.39	8.23532E-10	131
gene1804	ABP95005.1	3-isopropylmalate dehydratase, large subunit [Metallosphaera sedula DSM 5348]	908	215	587	415	116	411	375	22.1	41.08	7.39615E-7	113
gene1805	ABP94951.1	thioredoxin [Metallosphaera sedula DSM 5348]	169	58	166	138	49	132	109	25.7	64.5	1.15444E-7	104
gene1805	ABP94536.1	alkyl hydroperoxide reductase/ Thiol specific antioxidant/ Mal allergen [Metallosphaera sedula DSM 5348]	169	34	155	166	14	146	135	28.9	72.19	2.56549E-6	96
gene1812	ABP95717.1	CoA-binding domain protein [Metallosphaera sedula DSM 5348]	135	6	127	139	3	129	127	34.6	90.37	4.11077E-24	220
gene1818	ABP95455.1	2-keto-3-deoxygalactonate kinase / 2-keto-3-deoxygluconate kinase [Metallosphaera sedula DSM 5348]	318	7	312	308	1	304	318	31.8	96.23	6.02323E-49	417
gene1818	ABP94362.1	ribokinase [Metallosphaera sedula DSM 5348]	318	36	295	291	36	272	262	26.7	81.76	7.84365E-12	146
gene1818	ABP94772.1	PfkB domain protein [Metallosphaera sedula DSM 5348]	318	36	315	269	25	264	282	26.2	88.05	3.35539E-10	133
gene1819	ABP94373.1	Alcohol dehydrogenase GroES domain protein [Metallosphaera sedula DSM 5348]	339	1	337	338	1	337	347	29.7	99.41	6.05993E-33	307
gene1819	ABP95582.1	succinate semialdehyde reductase (NADPH) [Metallosphaera sedula DSM 5348]	339	1	326	360	1	350	355	29.9	96.17	7.38375E-32	300
gene1819	ABP95584.1	acrylyl-CoA reductase (NADPH) [Metallosphaera sedula DSM 5348]	339	1	260	332	1	254	266	32.7	76.7	2.80782E-28	272
gene1819	ABP95077.1	Alcohol dehydrogenase GroES domain protein [Metallosphaera sedula DSM 5348]	339	1	260	350	22	274	267	31.1	76.7	2.38304E-22	227
gene1819	ABP94641.1	Alcohol dehydrogenase GroES domain protein [Metallosphaera sedula DSM 5348]	339	31	219	287	11	188	189	31.7	55.75	6.00687E-19	200
gene1822	ABP94522.1	short-chain dehydrogenase/reductase SDR [Metallosphaera sedula DSM 5348]	278	13	271	248	3	239	262	27.5	93.17	1.28947E-20	208
gene1822	ABP95175.1	3-oxoacyl-[acyl-carrier-protein] reductase [Metallosphaera sedula DSM 5348]	278	13	272	247	10	245	263	27.8	93.53	1.32585E-20	208
gene1822	ABP95384.1	short-chain dehydrogenase/reductase SDR [Metallosphaera sedula DSM 5348]	278	7	215	254	3	194	211	28.4	75.18	8.03772E-20	202
gene1822	ABP94963.1	short-chain dehydrogenase/reductase SDR [Metallosphaera sedula DSM 5348]	278	7	271	240	2	234	270	25.2	95.32	4.90747E-17	181
gene1822	ABP96212.1	short-chain dehydrogenase/reductase SDR [Metallosphaera sedula DSM 5348]	278	8	273	259	5	255	276	22.1	95.68	1.8991E-10	134
gene1824	ABP94584.1	major facilitator superfamily MFS_1 [Metallosphaera sedula DSM 5348]	423	3	395	427	12	421	425	24.2	92.91	3.30899E-19	210
gene1824	ABP95079.1	major facilitator superfamily MFS_1 [Metallosphaera sedula DSM 5348]	423	1	185	477	1	183	187	25.7	43.74	1.70468E-7	115
gene1824	ABP95063.1	major facilitator superfamily MFS_1 [Metallosphaera sedula DSM 5348]	423	5	185	470	2	182	181	22.1	42.79	1.48272E-6	107
gene1824	ABP96301.1	major facilitator superfamily MFS_1 [Metallosphaera sedula DSM 5348]	423	19	380	370	15	343	363	19.6	85.58	1.7637E-6	106
gene1824	ABP96210.1	major facilitator superfamily MFS_1 [Metallosphaera sedula DSM 5348]	423	34	165	502	47	177	136	27.9	31.21	9.01002E-6	101
gene1837	ABP94571.1	AMP-dependent synthetase and ligase [Metallosphaera sedula DSM 5348]	2616	1778	2271	549	27	536	535	23.6	18.88	9.12945E-26	276
gene1837	ABP94571.1	AMP-dependent synthetase and ligase [Metallosphaera sedula DSM 5348]	2616	268	749	549	27	536	539	21.5	18.43	1.10315E-16	201
gene1837	ABP95385.1	AMP-dependent synthetase and ligase [Metallosphaera sedula DSM 5348]	2616	1800	2271	699	238	688	494	22.9	18.04	1.79349E-20	234
gene1837	ABP95385.1	AMP-dependent synthetase and ligase [Metallosphaera sedula DSM 5348]	2616	287	760	699	235	699	498	23.3	18.12	1.84527E-16	200
gene1837	ABP95450.1	AMP-dependent synthetase and ligase [Metallosphaera sedula DSM 5348]	2616	1788	2271	551	56	523	506	23.1	18.5	5.55215E-20	228
gene1837	ABP95450.1	AMP-dependent synthetase and ligase [Metallosphaera sedula DSM 5348]	2616	287	425	551	69	210	142	26.1	5.31	2.89465E-9	139
gene1837	ABP95183.1	AMP-dependent synthetase and ligase [Metallosphaera sedula DSM 5348]	2616	1835	2271	498	68	487	462	24.2	16.7	1.58734E-19	224
gene1837	ABP95183.1	AMP-dependent synthetase and ligase [Metallosphaera sedula DSM 5348]	2616	325	749	498	68	487	446	21.3	16.25	8.17332E-18	210
gene1837	ABP94444.1	AMP-dependent synthetase and ligase [Metallosphaera sedula DSM 5348]	2616	1808	2271	608	112	579	493	23.7	17.74	3.00631E-18	215
gene1837	ABP94444.1	AMP-dependent synthetase and ligase [Metallosphaera sedula DSM 5348]	2616	287	749	608	101	579	492	22.2	17.7	2.72231E-16	198
gene1838	ABP95385.1	AMP-dependent synthetase and ligase [Metallosphaera sedula DSM 5348]	5361	290	749	699	238	688	474	25.7	8.58	8.28207E-23	256
gene1838	ABP95385.1	AMP-dependent synthetase and ligase [Metallosphaera sedula DSM 5348]	5361	4478	4817	699	358	688	355	23.7	6.34	7.48796E-15	189
gene1838	ABP95385.1	AMP-dependent synthetase and ligase [Metallosphaera sedula DSM 5348]	5361	1798	2259	699	235	686	480	23.1	8.62	1.76958E-14	186
gene1838	ABP95385.1	AMP-dependent synthetase and ligase [Metallosphaera sedula DSM 5348]	5361	3426	3787	699	354	694	378	23.5	6.75	9.79174E-14	180
gene1838	ABP95183.1	AMP-dependent synthetase and ligase [Metallosphaera sedula DSM 5348]	5361	274	749	498	20	487	505	23.6	8.88	1.71795E-22	250
gene1838	ABP95183.1	AMP-dependent synthetase and ligase [Metallosphaera sedula DSM 5348]	5361	1827	2261	498	59	487	465	23.9	8.11	4.05261E-19	223
gene1838	ABP95183.1	AMP-dependent synthetase and ligase [Metallosphaera sedula DSM 5348]	5361	3281	3779	498	11	485	516	20.5	9.31	1.25448E-15	194
gene1838	ABP95183.1	AMP-dependent synthetase and ligase [Metallosphaera sedula DSM 5348]	5361	4349	4817	498	27	487	504	22.2	8.75	1.50489E-15	194
gene1838	ABP94571.1	AMP-dependent synthetase and ligase [Metallosphaera sedula DSM 5348]	5361	3288	3781	549	26	536	545	22.9	9.21	4.15793E-21	240
gene1838	ABP94571.1	AMP-dependent synthetase and ligase [Metallosphaera sedula DSM 5348]	5361	1779	2281	549	27	549	566	22.4	9.38	2.1452E-18	218
gene1838	ABP94571.1	AMP-dependent synthetase and ligase [Metallosphaera sedula DSM 5348]	5361	253	744	549	8	531	540	22.4	9.18	4.86513E-16	198
gene1838	ABP94571.1	AMP-dependent synthetase and ligase [Metallosphaera sedula DSM 5348]	5361	4346	4817	549	37	536	524	21.4	8.8	7.89818E-13	172
gene1838	ABP95450.1	AMP-dependent synthetase and ligase [Metallosphaera sedula DSM 5348]	5361	289	718	551	71	496	447	24.8	8.02	7.14574E-21	239
gene1838	ABP95450.1	AMP-dependent synthetase and ligase [Metallosphaera sedula DSM 5348]	5361	1795	2259	551	66	521	480	23.5	8.67	4.04298E-17	207
gene1838	ABP95450.1	AMP-dependent synthetase and ligase [Metallosphaera sedula DSM 5348]	5361	3298	3781	551	56	523	508	23.2	9.03	1.00934E-16	204
gene1838	ABP95450.1	AMP-dependent synthetase and ligase [Metallosphaera sedula DSM 5348]	5361	4357	4817	551	71	523	481	23.9	8.6	1.1488E-16	204
gene1838	ABP94444.1	AMP-dependent synthetase and ligase [Metallosphaera sedula DSM 5348]	5361	1755	2259	608	74	577	533	24.6	9.42	2.68607E-20	235
gene1838	ABP94444.1	AMP-dependent synthetase and ligase [Metallosphaera sedula DSM 5348]	5361	259	691	608	72	519	486	24.5	8.08	3.52587E-13	175
gene1838	ABP94444.1	AMP-dependent synthetase and ligase [Metallosphaera sedula DSM 5348]	5361	4373	4817	608	119	579	482	23.9	8.3	6.55939E-11	156
gene1838	ABP94444.1	AMP-dependent synthetase and ligase [Metallosphaera sedula DSM 5348]	5361	3305	3791	608	99	589	515	21.2	9.08	2.15871E-7	126
gene1839	ABP94393.1	glutamate-1-semialdehyde 2,1-aminomutase [Metallosphaera sedula DSM 5348]	3982	1536	1927	417	28	416	411	34.1	9.84	3.80743E-55	506
gene1839	ABP94452.1	4-aminobutyrate aminotransferase apoenzyme [Metallosphaera sedula DSM 5348]	3982	1514	1787	417	5	290	302	31.5	6.88	7.26786E-34	340
gene1839	ABP94346.1	acetylornithine aminotransferase apoenzyme / N2-acetyl-L-lysine aminotransferase apoenzyme [Metallosphaera sedula DSM 5348]	3982	1548	1779	386	22	247	238	33.2	5.83	5.24973E-26	275
gene1839	ABP95183.1	AMP-dependent synthetase and ligase [Metallosphaera sedula DSM 5348]	3982	2962	3438	498	20	487	507	23.9	11.98	5.52512E-25	269
gene1839	ABP95183.1	AMP-dependent synthetase and ligase [Metallosphaera sedula DSM 5348]	3982	63	544	498	59	484	496	23.8	12.1	7.00385E-21	236
gene1839	ABP94444.1	AMP-dependent synthetase and ligase [Metallosphaera sedula DSM 5348]	3982	2977	3438	608	103	579	494	22.3	11.6	5.65997E-21	239
gene1839	ABP94444.1	AMP-dependent synthetase and ligase [Metallosphaera sedula DSM 5348]	3982	132	466	608	212	502	346	23.1	8.41	4.66724E-6	114
gene1841	ABP94522.1	short-chain dehydrogenase/reductase SDR [Metallosphaera sedula DSM 5348]	261	10	257	248	3	239	253	34	95.02	3.94601E-35	313
gene1841	ABP95175.1	3-oxoacyl-[acyl-carrier-protein] reductase [Metallosphaera sedula DSM 5348]	261	10	259	247	10	246	252	33.3	95.79	3.46012E-34	306
gene1841	ABP95384.1	short-chain dehydrogenase/reductase SDR [Metallosphaera sedula DSM 5348]	261	8	257	254	7	244	254	32.7	95.79	3.65583E-26	250
gene1841	ABP95916.1	short-chain dehydrogenase/reductase SDR [Metallosphaera sedula DSM 5348]	261	8	261	265	7	263	257	26.1	97.32	1.5375E-20	208
gene1841	ABP96212.1	short-chain dehydrogenase/reductase SDR [Metallosphaera sedula DSM 5348]	261	8	257	259	8	253	250	28.4	95.79	4.25745E-19	196
gene1843	ABP95629.1	coenzyme A transferase [Metallosphaera sedula DSM 5348]	227	3	190	251	6	202	206	26.7	82.82	1.08154E-7	111
gene1849	ABP94452.1	4-aminobutyrate aminotransferase apoenzyme [Metallosphaera sedula DSM 5348]	448	1	440	417	3	414	449	29.4	98.21	1.00424E-43	395
gene1849	ABP94346.1	acetylornithine aminotransferase apoenzyme / N2-acetyl-L-lysine aminotransferase apoenzyme [Metallosphaera sedula DSM 5348]	448	23	446	386	7	383	426	27.7	94.64	4.23882E-41	375
gene1849	ABP94393.1	glutamate-1-semialdehyde 2,1-aminomutase [Metallosphaera sedula DSM 5348]	448	57	364	417	59	338	309	27.2	68.75	1.066E-16	190
gene1852	ABP95965.1	UDP-glucose pyrophosphorylase [Metallosphaera sedula DSM 5348]	215	7	136	255	2	137	137	42.3	60.47	4.34349E-26	246
gene1852	ABP95988.1	glucose-1-phosphate thymidyltransferase [Metallosphaera sedula DSM 5348]	215	7	213	349	2	172	210	33.8	96.28	3.41402E-25	242
gene1852	ABP95997.1	Nucleotidyl transferase [Metallosphaera sedula DSM 5348]	215	7	215	220	2	167	209	26.8	97.21	2.72373E-13	150
gene1852	ABP94417.1	Nucleotidyl transferase [Metallosphaera sedula DSM 5348]	215	4	212	251	2	190	222	26.1	97.21	1.09836E-11	140
gene1852	ABP95759.1	Nucleotidyl transferase [Metallosphaera sedula DSM 5348]	215	7	175	352	2	141	170	25.9	78.6	3.79166E-9	122
gene1853	ABP96206.1	Uncharacterized membrane-associated protein-like protein [Metallosphaera sedula DSM 5348]	196	29	190	199	32	193	162	36.4	82.65	7.80541E-28	254
gene1854	ABP95533.1	acetyl-CoA carboxylase carboxyltransferase subunit alpha / acetyl-CoA carboxylase carboxyltransferase subunit beta / propionyl-CoA carboxylase carboxyltransferase subunit [Metallosphaera sedula DSM 5348]	509	4	509	524	15	524	517	38.3	99.41	7.80345E-110	863
gene1855	ABP96141.1	short chain enoyl-CoA hydratase [Metallosphaera sedula DSM 5348]	259	16	259	259	16	259	244	42.6	94.21	3.79741E-65	517
gene1855	ABP94561.1	short chain enoyl-CoA hydratase [Metallosphaera sedula DSM 5348]	259	14	257	251	11	250	245	43.7	94.21	2.25078E-60	485
gene1855	ABP94576.1	3-hydroxyacyl-CoA dehydrogenase, NAD-binding protein [Metallosphaera sedula DSM 5348]	259	14	259	651	407	651	246	39.4	94.98	1.95371E-54	466
gene1855	ABP94562.1	Enoyl-CoA hydratase [Metallosphaera sedula DSM 5348]	259	14	259	250	12	250	256	33.2	94.98	1.71229E-23	230
gene1855	ABP94513.1	Enoyl-CoA hydratase/isomerase [Metallosphaera sedula DSM 5348]	259	5	218	239	3	211	224	28.1	82.63	6.04705E-18	187
gene1856	ABP95920.1	homocitrate synthase [Metallosphaera sedula DSM 5348]	299	15	238	460	11	228	233	23.2	74.92	3.28011E-13	158
gene1856	ABP94798.1	2-isopropylmalate synthase [Metallosphaera sedula DSM 5348]	299	1	262	377	1	247	271	22.5	87.63	3.78851E-11	142
gene1858	ABP94324.1	biotin carboxylase [Metallosphaera sedula DSM 5348]	449	2	442	510	4	448	445	45.4	98.22	3.80373E-135	1025
gene1858	ABP96130.1	carbamoyl-phosphate synthase large subunit [Metallosphaera sedula DSM 5348]	449	3	321	1046	5	328	338	25.1	71.05	1.00431E-15	185
gene1859	ABP95183.1	AMP-dependent synthetase and ligase [Metallosphaera sedula DSM 5348]	546	32	538	498	32	490	514	30.5	92.86	4.32448E-66	565
gene1859	ABP94571.1	AMP-dependent synthetase and ligase [Metallosphaera sedula DSM 5348]	546	7	538	549	22	539	547	31.1	97.44	2.66892E-63	548
gene1859	ABP94578.1	AMP-dependent synthetase and ligase [Metallosphaera sedula DSM 5348]	546	6	538	535	7	531	564	28.9	97.62	5.40092E-56	495
gene1859	ABP95385.1	AMP-dependent synthetase and ligase [Metallosphaera sedula DSM 5348]	546	35	538	699	237	691	509	28.1	92.31	4.21631E-45	418
gene1859	ABP94583.1	AMP-dependent synthetase and ligase [Metallosphaera sedula DSM 5348]	546	34	535	564	71	544	516	27.5	91.94	1.7618E-32	318
gene1860	ABP94577.1	acyl-CoA dehydrogenase domain protein [Metallosphaera sedula DSM 5348]	380	4	380	402	13	392	382	38	99.21	5.86163E-88	694
gene1860	ABP94453.1	acyl-CoA dehydrogenase domain protein [Metallosphaera sedula DSM 5348]	380	5	380	398	15	391	379	34.6	98.95	1.96036E-73	595
gene1860	ABP96227.1	acyl-CoA dehydrogenase domain protein [Metallosphaera sedula DSM 5348]	380	3	378	378	2	374	376	36.2	98.95	8.70449E-72	583
gene1860	ABP94449.1	acyl-CoA dehydrogenase domain protein [Metallosphaera sedula DSM 5348]	380	16	378	356	9	349	370	34.3	95.53	6.3562E-53	452
gene1860	ABP94451.1	acyl-CoA dehydrogenase domain protein [Metallosphaera sedula DSM 5348]	380	1	380	387	1	386	393	29.3	100	2.02742E-45	402
gene1863	ABP95183.1	AMP-dependent synthetase and ligase [Metallosphaera sedula DSM 5348]	1267	529	951	498	67	487	459	24.6	33.39	4.87589E-20	225
gene1863	ABP94571.1	AMP-dependent synthetase and ligase [Metallosphaera sedula DSM 5348]	1267	495	963	549	49	544	520	22.9	37.02	4.75233E-18	209
gene1863	ABP94444.1	AMP-dependent synthetase and ligase [Metallosphaera sedula DSM 5348]	1267	503	949	608	112	577	475	23.4	35.28	4.77851E-18	210
gene1863	ABP94578.1	AMP-dependent synthetase and ligase [Metallosphaera sedula DSM 5348]	1267	495	951	535	35	528	513	24.2	36.07	7.99762E-15	182
gene1863	ABP94583.1	AMP-dependent synthetase and ligase [Metallosphaera sedula DSM 5348]	1267	494	948	564	72	541	499	25.1	35.91	4.10671E-14	176
gene1864	ABP95183.1	AMP-dependent synthetase and ligase [Metallosphaera sedula DSM 5348]	3591	1485	1984	498	5	487	533	25	13.92	1.41624E-26	282
gene1864	ABP95183.1	AMP-dependent synthetase and ligase [Metallosphaera sedula DSM 5348]	3591	2552	3020	498	35	496	492	22.8	13.06	9.89063E-26	275
gene1864	ABP95183.1	AMP-dependent synthetase and ligase [Metallosphaera sedula DSM 5348]	3591	481	955	498	26	489	506	23.7	13.23	1.35593E-18	217
gene1864	ABP94571.1	AMP-dependent synthetase and ligase [Metallosphaera sedula DSM 5348]	3591	1500	1984	549	27	536	527	25	13.51	3.70643E-23	256
gene1864	ABP94571.1	AMP-dependent synthetase and ligase [Metallosphaera sedula DSM 5348]	3591	2531	3019	549	26	545	542	24.9	13.62	4.77906E-21	238
gene1864	ABP94571.1	AMP-dependent synthetase and ligase [Metallosphaera sedula DSM 5348]	3591	469	961	549	27	545	541	22.9	13.73	1.27677E-16	202
gene1864	ABP95511.1	acetyl-coenzyme A synthetase [Metallosphaera sedula DSM 5348]	3591	479	953	664	96	627	540	23.3	13.23	6.24513E-22	247
gene1864	ABP95511.1	acetyl-coenzyme A synthetase [Metallosphaera sedula DSM 5348]	3591	2552	3011	664	117	627	527	21.6	12.81	2.54075E-11	158
gene1864	ABP95511.1	acetyl-coenzyme A synthetase [Metallosphaera sedula DSM 5348]	3591	1633	1986	664	263	629	376	22.6	9.86	1.12906E-9	144
gene1864	ABP95450.1	AMP-dependent synthetase and ligase [Metallosphaera sedula DSM 5348]	3591	486	953	551	67	523	485	23.7	13.03	2.97511E-20	232
gene1864	ABP95450.1	AMP-dependent synthetase and ligase [Metallosphaera sedula DSM 5348]	3591	2552	3011	551	71	523	483	23.8	12.81	1.94353E-18	217
gene1864	ABP95450.1	AMP-dependent synthetase and ligase [Metallosphaera sedula DSM 5348]	3591	1521	1984	551	71	523	481	21.6	12.92	1.75987E-11	159
gene1864	ABP95613.1	3-hydroxypropionyl-CoA synthetase [Metallosphaera sedula DSM 5348]	3591	2551	3038	661	111	651	559	23.4	13.59	9.5256E-20	229
gene1864	ABP95613.1	3-hydroxypropionyl-CoA synthetase [Metallosphaera sedula DSM 5348]	3591	486	953	661	108	623	524	23.3	13.03	1.41366E-19	227
gene1864	ABP95613.1	3-hydroxypropionyl-CoA synthetase [Metallosphaera sedula DSM 5348]	3591	1640	1986	661	263	625	367	23.2	9.66	7.95527E-8	128
gene1865	ABP94571.1	AMP-dependent synthetase and ligase [Metallosphaera sedula DSM 5348]	2545	1501	1978	549	27	533	530	23	18.78	5.41609E-24	261
gene1865	ABP94571.1	AMP-dependent synthetase and ligase [Metallosphaera sedula DSM 5348]	2545	468	956	549	26	536	538	23	19.21	3.05464E-17	205
gene1865	ABP95183.1	AMP-dependent synthetase and ligase [Metallosphaera sedula DSM 5348]	2545	481	956	498	27	487	504	23.8	18.7	1.20924E-21	241
gene1865	ABP95183.1	AMP-dependent synthetase and ligase [Metallosphaera sedula DSM 5348]	2545	1514	1983	498	27	489	496	21.6	18.47	3.25225E-16	196
gene1865	ABP95450.1	AMP-dependent synthetase and ligase [Metallosphaera sedula DSM 5348]	2545	489	956	551	71	523	491	24.8	18.39	4.52047E-20	229
gene1865	ABP95450.1	AMP-dependent synthetase and ligase [Metallosphaera sedula DSM 5348]	2545	1522	1981	551	71	523	481	23.9	18.07	4.50542E-13	171
gene1865	ABP94583.1	AMP-dependent synthetase and ligase [Metallosphaera sedula DSM 5348]	2545	1522	1981	564	72	544	500	25	18.07	3.74547E-18	213
gene1865	ABP94583.1	AMP-dependent synthetase and ligase [Metallosphaera sedula DSM 5348]	2545	489	956	564	72	544	505	24	18.39	6.55924E-15	186
gene1865	ABP94444.1	AMP-dependent synthetase and ligase [Metallosphaera sedula DSM 5348]	2545	489	908	608	103	527	447	25.5	16.5	1.33596E-17	209
gene1865	ABP94444.1	AMP-dependent synthetase and ligase [Metallosphaera sedula DSM 5348]	2545	1520	1918	608	107	514	428	25.5	15.68	8.93526E-17	202
gene1866	ABP94571.1	AMP-dependent synthetase and ligase [Metallosphaera sedula DSM 5348]	2563	1505	1992	549	23	536	538	24.3	19.04	5.7158E-28	293
gene1866	ABP94571.1	AMP-dependent synthetase and ligase [Metallosphaera sedula DSM 5348]	2563	474	954	549	26	536	526	22.8	18.77	5.87204E-22	245
gene1866	ABP95183.1	AMP-dependent synthetase and ligase [Metallosphaera sedula DSM 5348]	2563	1529	1992	498	34	487	488	23.6	18.1	5.78291E-26	275
gene1866	ABP95183.1	AMP-dependent synthetase and ligase [Metallosphaera sedula DSM 5348]	2563	533	956	498	70	489	452	24.1	16.54	2.87696E-20	230
gene1866	ABP95385.1	AMP-dependent synthetase and ligase [Metallosphaera sedula DSM 5348]	2563	1645	1992	699	354	688	358	29.6	13.58	4.33526E-24	264
gene1866	ABP95385.1	AMP-dependent synthetase and ligase [Metallosphaera sedula DSM 5348]	2563	422	956	699	161	690	571	21.5	20.87	7.83585E-18	212
gene1866	ABP94583.1	AMP-dependent synthetase and ligase [Metallosphaera sedula DSM 5348]	2563	1527	1987	564	69	539	501	26.5	17.99	6.00406E-23	253
gene1866	ABP94583.1	AMP-dependent synthetase and ligase [Metallosphaera sedula DSM 5348]	2563	496	954	564	73	544	488	25.2	17.91	9.49412E-22	243
gene1866	ABP94444.1	AMP-dependent synthetase and ligase [Metallosphaera sedula DSM 5348]	2563	1513	2009	608	82	596	527	23.9	19.39	7.21338E-21	236
gene1866	ABP94444.1	AMP-dependent synthetase and ligase [Metallosphaera sedula DSM 5348]	2563	467	907	608	87	531	477	23.9	17.21	1.40368E-10	150
gene1867	ABP95385.1	AMP-dependent synthetase and ligase [Metallosphaera sedula DSM 5348]	2552	1522	1994	699	238	691	491	25.9	18.53	1.01623E-24	269
gene1867	ABP95385.1	AMP-dependent synthetase and ligase [Metallosphaera sedula DSM 5348]	2552	443	951	699	190	688	537	24.2	19.95	4.11031E-15	189
gene1867	ABP94571.1	AMP-dependent synthetase and ligase [Metallosphaera sedula DSM 5348]	2552	1500	1994	549	26	539	533	23.5	19.4	6.90191E-24	260
gene1867	ABP94571.1	AMP-dependent synthetase and ligase [Metallosphaera sedula DSM 5348]	2552	463	951	549	26	536	538	23	19.16	5.25133E-16	195
gene1867	ABP95183.1	AMP-dependent synthetase and ligase [Metallosphaera sedula DSM 5348]	2552	1519	1994	498	33	490	502	23.7	18.65	6.15457E-22	243
gene1867	ABP95183.1	AMP-dependent synthetase and ligase [Metallosphaera sedula DSM 5348]	2552	476	951	498	27	487	503	23.5	18.65	1.12021E-20	233
gene1867	ABP94578.1	AMP-dependent synthetase and ligase [Metallosphaera sedula DSM 5348]	2552	1519	1991	535	32	528	523	23.1	18.53	7.70264E-22	243
gene1867	ABP94578.1	AMP-dependent synthetase and ligase [Metallosphaera sedula DSM 5348]	2552	593	951	535	164	528	382	25.1	14.07	1.2952E-15	192
gene1867	ABP95613.1	3-hydroxypropionyl-CoA synthetase [Metallosphaera sedula DSM 5348]	2552	1445	1999	661	29	631	612	23.7	21.75	6.67191E-21	237
gene1867	ABP95613.1	3-hydroxypropionyl-CoA synthetase [Metallosphaera sedula DSM 5348]	2552	483	953	661	111	625	529	21	18.46	6.67104E-10	145
gene1875	ABP94420.1	gamma-glutamyltransferase 2, Threonine peptidase, MEROPS family T03 [Metallosphaera sedula DSM 5348]	588	50	584	475	9	475	546	28.4	90.99	3.09585E-34	330
gene1876	ABP96210.1	major facilitator superfamily MFS_1 [Metallosphaera sedula DSM 5348]	391	9	186	502	25	208	187	23	45.52	2.6807E-6	105
gene1877	ABP95173.1	transcriptional regulator, ArsR family [Metallosphaera sedula DSM 5348]	100	7	94	116	14	86	88	28.4	88	6.85254E-9	107
gene1878	ABP95740.1	threonyl-tRNA synthetase / Ser-tRNA(Thr) hydrolase [Metallosphaera sedula DSM 5348]	639	188	629	541	82	523	446	39.5	69.17	8.82158E-114	902
gene1878	ABP96061.1	prolyl-tRNA synthetase [Metallosphaera sedula DSM 5348]	639	263	619	480	35	372	377	21.2	55.87	8.77003E-12	153
gene1878	ABP95756.1	Ser-tRNA(Thr) hydrolase [Metallosphaera sedula DSM 5348]	639	532	633	386	267	364	103	34	15.96	1.00575E-11	152
gene1880	ABP95077.1	Alcohol dehydrogenase GroES domain protein [Metallosphaera sedula DSM 5348]	326	1	325	350	22	350	339	24.5	99.69	1.18743E-27	267
gene1880	ABP95584.1	acrylyl-CoA reductase (NADPH) [Metallosphaera sedula DSM 5348]	326	1	320	332	1	328	338	26.9	98.16	9.83231E-26	252
gene1880	ABP94615.1	Alcohol dehydrogenase GroES domain protein [Metallosphaera sedula DSM 5348]	326	1	324	327	1	327	338	26.3	99.39	2.91316E-19	203
gene1880	ABP94575.1	Alcohol dehydrogenase GroES domain protein [Metallosphaera sedula DSM 5348]	326	131	319	315	129	309	191	27.7	57.98	3.4074E-11	142
gene1880	ABP95582.1	succinate semialdehyde reductase (NADPH) [Metallosphaera sedula DSM 5348]	326	1	314	360	1	351	359	24.2	96.32	9.69677E-9	123
gene1882	ABP96024.1	glutamate synthase (NADPH) GltB2 subunit [Metallosphaera sedula DSM 5348]	1519	807	1180	712	26	392	378	31.7	24.62	8.3036E-45	431
gene1885	ABP95146.1	pyrroline-5-carboxylate reductase [Metallosphaera sedula DSM 5348]	265	54	261	271	59	261	209	28.2	78.49	6.10073E-23	226
gene1887	ABP95933.1	short-chain dehydrogenase/reductase SDR [Metallosphaera sedula DSM 5348]	241	12	236	243	3	229	240	31.7	93.36	4.64346E-37	324
gene1887	ABP95175.1	3-oxoacyl-[acyl-carrier-protein] reductase [Metallosphaera sedula DSM 5348]	241	8	223	247	6	226	229	33.6	89.63	4.77667E-30	276
gene1887	ABP94522.1	short-chain dehydrogenase/reductase SDR [Metallosphaera sedula DSM 5348]	241	12	197	248	3	184	187	35.3	77.18	2.35299E-27	257
gene1887	ABP95384.1	short-chain dehydrogenase/reductase SDR [Metallosphaera sedula DSM 5348]	241	7	226	254	4	232	232	27.2	91.29	3.08743E-21	212
gene1887	ABP95916.1	short-chain dehydrogenase/reductase SDR [Metallosphaera sedula DSM 5348]	241	7	186	265	4	185	186	23.7	74.69	5.6867E-13	151
gene1892	ABP95224.1	D-isomer specific 2-hydroxyacid dehydrogenase, NAD-binding protein [Metallosphaera sedula DSM 5348]	338	4	296	324	11	296	298	32.2	86.69	1.18318E-43	383
gene1892	ABP94433.1	Glyoxylate reductase [Metallosphaera sedula DSM 5348]	338	49	304	315	44	295	258	32.2	75.74	2.96647E-33	308
gene1892	ABP95830.1	D-3-phosphoglycerate dehydrogenase [Metallosphaera sedula DSM 5348]	338	72	315	323	84	318	249	32.5	72.19	6.0527E-28	269
gene1892	ABP95442.1	D-isomer specific 2-hydroxyacid dehydrogenase, NAD-binding protein [Metallosphaera sedula DSM 5348]	338	150	294	299	114	263	150	30.7	42.9	3.15547E-11	142
gene1893	ABP95614.1	formate dehydrogenase, alpha subunit [Metallosphaera sedula DSM 5348]	687	13	635	657	5	616	646	25.1	90.68	4.14494E-43	407
gene1893	ABP95476.1	formate dehydrogenase, alpha subunit [Metallosphaera sedula DSM 5348]	687	13	682	973	258	933	702	25.8	97.53	5.57721E-40	387
gene1893	ABP94600.1	Anaerobic dehydrogenase typically selenocysteine-containing-like protein [Metallosphaera sedula DSM 5348]	687	16	494	583	4	435	482	25.7	69.72	1.13794E-36	355
gene1893	ABP95054.1	assimilatory nitrate reductase (ferredoxin) precursor [Metallosphaera sedula DSM 5348]	687	20	507	640	5	496	526	27	71.03	5.08376E-30	305
gene1900	ABP96116.1	methionyl-tRNA synthetase, beta subunit [Metallosphaera sedula DSM 5348]	110	4	109	112	5	111	111	36	96.36	1.20427E-12	136
gene1903	ABP94688.1	beta-lactamase domain protein [Metallosphaera sedula DSM 5348]	239	14	217	228	17	226	223	29.6	85.36	9.13972E-14	155
gene1903	ABP95062.1	beta-lactamase domain protein [Metallosphaera sedula DSM 5348]	239	21	165	208	10	161	166	28.9	60.67	1.30776E-8	117
gene1905	ABP95173.1	transcriptional regulator, ArsR family [Metallosphaera sedula DSM 5348]	110	29	109	116	14	95	82	37.8	73.64	9.84304E-10	114
gene1905	ABP94406.1	transcriptional regulator, ArsR family [Metallosphaera sedula DSM 5348]	110	25	81	110	20	76	57	36.8	51.82	1.86793E-8	105
gene1913	ABP96252.1	ATP dependent helicase, Lhr family [Metallosphaera sedula DSM 5348]	592	9	378	873	21	454	448	24.1	62.5	3.79346E-13	165
gene1913	ABP95536.1	DEAD/DEAH box helicase domain protein [Metallosphaera sedula DSM 5348]	592	35	334	657	20	335	338	23.7	50.68	9.89836E-11	145
gene1913	ABP94231.1	ATP dependent helicase, Lhr family [Metallosphaera sedula DSM 5348]	592	13	340	905	15	363	364	25.3	55.41	4.7316E-9	131
gene1913	ABP94721.1	DEAD/DEAH box helicase domain protein [Metallosphaera sedula DSM 5348]	592	234	323	740	278	367	90	28.9	15.2	2.07639E-8	125
gene1913	ABP95651.1	DEAD/DEAH box helicase domain protein [Metallosphaera sedula DSM 5348]	592	225	344	348	218	337	121	24.8	20.27	7.71528E-8	119
gene1919	ABP94815.1	heat shock protein Hsp20 [Metallosphaera sedula DSM 5348]	160	53	149	170	78	159	97	25.8	60.62	1.33354E-6	97
gene1925	ABP95282.1	aldehyde dehydrogenase [Metallosphaera sedula DSM 5348]	495	24	489	478	5	474	484	34.1	94.14	4.44221E-76	629
gene1925	ABP95929.1	aldehyde dehydrogenase [Metallosphaera sedula DSM 5348]	495	41	493	480	21	479	468	32.5	91.52	6.43445E-74	614
gene1925	ABP94544.1	delta-1-pyrroline-5-carboxylate dehydrogenase [Metallosphaera sedula DSM 5348]	495	35	476	522	53	504	458	29.7	89.29	8.90295E-60	518
gene1925	ABP95456.1	nonphosphorylating glyceraldehyde-3-phosphate dehydrogenase [Metallosphaera sedula DSM 5348]	495	21	492	504	24	494	483	26.1	95.35	7.60909E-48	432
gene1927	ABP96029.1	Superoxide dismutase [Metallosphaera sedula DSM 5348]	281	75	272	210	5	207	204	41.7	70.46	8.82472E-44	371
gene1930	ABP94688.1	beta-lactamase domain protein [Metallosphaera sedula DSM 5348]	250	34	227	228	38	222	196	29.6	77.6	3.84147E-11	137
gene1930	ABP95062.1	beta-lactamase domain protein [Metallosphaera sedula DSM 5348]	250	19	227	208	7	199	210	26.7	83.6	1.2664E-10	132
gene1942	ABP95462.1	LmbE family protein [Metallosphaera sedula DSM 5348]	221	5	195	207	3	190	198	28.8	86.43	4.28249E-11	134
gene1942	ABP95221.1	LmbE family protein [Metallosphaera sedula DSM 5348]	221	1	217	239	1	223	232	23.3	98.19	4.75003E-7	105
gene1950	ABP94442.1	transcriptional regulator, HxlR family [Metallosphaera sedula DSM 5348]	109	2	97	111	14	107	96	34.4	88.07	4.42496E-14	146
gene1950	ABP95098.1	transcriptional regulator, HxlR family [Metallosphaera sedula DSM 5348]	109	7	83	118	18	95	79	39.2	70.64	1.43513E-12	136
gene1955	ABP95653.1	Na+/solute symporter [Metallosphaera sedula DSM 5348]	496	3	446	530	7	473	475	32.2	89.52	4.03907E-66	564
gene1963	ABP95733.1	purine or other phosphorylase, family 1 [Metallosphaera sedula DSM 5348]	232	3	215	238	4	217	218	30.7	91.81	1.92241E-27	256
gene1966	ABP94602.1	Undecaprenyl-diphosphatase [Metallosphaera sedula DSM 5348]	203	42	183	203	44	178	154	29.2	69.95	5.54332E-8	111
gene1974	ABP95977.1	acetylornithine deacetylase or succinyl-diaminopimelate desuccinylase [Metallosphaera sedula DSM 5348]	433	96	414	369	76	365	322	26.7	73.67	4.69363E-14	168
gene1974	ABP95641.1	peptidase M20 [Metallosphaera sedula DSM 5348]	433	63	146	418	32	114	85	35.3	19.4	2.33067E-6	106
gene1977	ABP94346.1	acetylornithine aminotransferase apoenzyme / N2-acetyl-L-lysine aminotransferase apoenzyme [Metallosphaera sedula DSM 5348]	443	17	363	386	14	327	347	31.4	78.33	6.60756E-45	402
gene1977	ABP94452.1	4-aminobutyrate aminotransferase apoenzyme [Metallosphaera sedula DSM 5348]	443	14	417	417	23	398	408	32.6	91.2	8.16425E-45	403
gene1977	ABP94393.1	glutamate-1-semialdehyde 2,1-aminomutase [Metallosphaera sedula DSM 5348]	443	21	398	417	36	387	384	26.6	85.33	7.04E-28	275
gene2003	ABP94887.1	peptide methionine sulfoxide reductase [Metallosphaera sedula DSM 5348]	177	6	174	179	3	170	170	45.9	95.48	8.90705E-45	366
gene2004	ABP95438.1	transcriptional regulator, MarR family [Metallosphaera sedula DSM 5348]	134	3	133	150	7	139	134	33.6	97.76	3.13557E-11	128
gene2009	ABP94188.1	L-threonine ammonia-lyase [Metallosphaera sedula DSM 5348]	422	15	359	402	8	346	345	34.5	81.75	1.74468E-56	483
gene2018	ABP94886.1	dihydroxyacid dehydratase [Metallosphaera sedula DSM 5348]	558	5	556	557	6	556	555	45.4	98.92	2.66945E-176	1314
gene2028	ABP96384.1	ribonuclease H [Metallosphaera sedula DSM 5348]	223	116	203	148	47	131	88	33	39.46	5.45997E-6	95
gene2030	ABP96384.1	ribonuclease H [Metallosphaera sedula DSM 5348]	131	40	128	148	46	135	90	30	67.94	3.59242E-7	98
gene2036	ABP95172.1	Isoprenylcysteine carboxyl methyltransferase [Metallosphaera sedula DSM 5348]	168	21	168	202	35	184	154	22.7	88.1	2.60824E-7	104
gene2041	ABP94607.1	isochorismatase hydrolase [Metallosphaera sedula DSM 5348]	188	75	178	184	86	178	104	30.8	55.32	4.42E-11	131
gene2041	ABP95683.1	isochorismatase hydrolase [Metallosphaera sedula DSM 5348]	188	5	143	199	22	169	149	30.2	73.94	1.36269E-9	121
gene2044	ABP94200.1	phosphoribosyltransferase [Metallosphaera sedula DSM 5348]	194	32	156	235	97	217	128	30.5	64.43	6.90176E-10	125
gene2045	ABP94521.1	carboxypeptidase Pfu, Metallo peptidase, MEROPS family M32 [Metallosphaera sedula DSM 5348]	500	8	495	482	3	480	489	36	97.6	3.24016E-102	807
gene2055	ABP94721.1	DEAD/DEAH box helicase domain protein [Metallosphaera sedula DSM 5348]	748	18	604	740	17	567	604	29.8	78.48	7.67258E-56	510
gene2055	ABP94721.1	DEAD/DEAH box helicase domain protein [Metallosphaera sedula DSM 5348]	748	684	748	740	655	723	69	33.3	8.69	1.23294E-6	112
gene2055	ABP96252.1	ATP dependent helicase, Lhr family [Metallosphaera sedula DSM 5348]	748	59	408	873	36	399	379	26.9	46.79	5.54985E-24	257
gene2055	ABP95905.1	DEAD/DEAH box helicase domain protein [Metallosphaera sedula DSM 5348]	748	35	386	931	1	337	356	26.7	47.06	2.57498E-23	252
gene2055	ABP94231.1	ATP dependent helicase, Lhr family [Metallosphaera sedula DSM 5348]	748	47	395	905	12	358	367	27.5	46.66	1.55496E-20	229
gene2055	ABP95532.1	DEAD/DEAH box helicase domain protein [Metallosphaera sedula DSM 5348]	748	33	412	700	9	415	437	25.2	50.8	8.94664E-11	146
gene2067	ABP96249.1	DNA-(apurinic or apyrimidinic site) lyase [Metallosphaera sedula DSM 5348]	219	29	205	230	34	215	186	33.3	80.82	2.1008E-26	248
gene2069	ABP94382.1	aspartyl-tRNA synthetase [Metallosphaera sedula DSM 5348]	430	13	430	429	16	429	423	32.9	97.21	1.07538E-74	610
gene2069	ABP96300.1	lysyl-tRNA synthetase [Metallosphaera sedula DSM 5348]	430	16	428	496	57	493	448	22.5	96.05	2.19884E-17	196
gene2070	ABP95839.1	L-aspartate aminotransferase apoenzyme [Metallosphaera sedula DSM 5348]	393	3	391	396	4	393	398	34.7	98.98	1.75358E-70	576
gene2070	ABP96259.1	putative transcriptional regulator, GntR family [Metallosphaera sedula DSM 5348]	393	27	281	401	27	287	265	23	64.89	5.22076E-13	159
gene2070	ABP95064.1	transcriptional regulator, GntR family [Metallosphaera sedula DSM 5348]	393	33	386	367	3	357	372	22	90.08	5.57275E-10	134
gene2070	ABP96082.1	histidinol phosphate aminotransferase apoenzyme [Metallosphaera sedula DSM 5348]	393	31	300	391	60	305	278	24.1	68.7	3.15628E-9	128
gene2073	ABP94311.1	DEAD_2 domain protein [Metallosphaera sedula DSM 5348]	928	657	895	537	302	520	253	27.3	25.75	4.02515E-6	108
gene2073	ABP96007.1	DEAD_2 domain protein [Metallosphaera sedula DSM 5348]	928	752	899	541	384	527	151	24.5	15.95	4.87834E-6	107
gene2076	ABP94790.1	ketopantoate hydroxymethyltransferase [Metallosphaera sedula DSM 5348]	277	3	257	262	5	252	255	50.6	92.06	1.44168E-73	575
gene2077	ABP96150.1	biotin--acetyl-CoA-carboxylase ligase [Metallosphaera sedula DSM 5348]	325	85	251	227	2	158	169	33.7	51.38	5.12882E-17	183
gene2079	ABP95987.1	glycosyl transferase, group 1 [Metallosphaera sedula DSM 5348]	377	11	331	348	13	305	335	22.7	85.15	3.19218E-16	183
gene2079	ABP95745.1	glycosyl transferase, group 1 [Metallosphaera sedula DSM 5348]	377	134	318	468	208	409	206	29.1	49.07	1.24919E-14	172
gene2079	ABP94306.1	trehalose synthase (ADP-glucose) [Metallosphaera sedula DSM 5348]	377	132	366	397	146	387	246	26.8	62.33	2.58201E-12	153
gene2079	ABP95575.1	glycogen synthase (ADP-glucose/UDP-glucose) [Metallosphaera sedula DSM 5348]	377	217	365	564	364	544	181	23.2	39.52	7.74241E-6	101
gene2080	ABP95221.1	LmbE family protein [Metallosphaera sedula DSM 5348]	237	7	231	239	5	237	250	27.6	94.94	9.76401E-13	148
gene2089	ABP94676.1	Cytochrome b/b6, N-terminal domain [Metallosphaera sedula DSM 5348]	255	82	150	548	290	354	69	34.8	27.06	4.60878E-6	100
gene2090	ABP94498.1	Cytochrome b/b6, N-terminal domain [Metallosphaera sedula DSM 5348]	224	2	224	510	9	223	239	28	99.55	8.19109E-25	244
gene2090	ABP94676.1	Cytochrome b/b6, N-terminal domain [Metallosphaera sedula DSM 5348]	224	1	213	548	3	194	213	31	95.09	2.37743E-23	234
gene2090	ABP94468.1	Cytochrome b/b6, N-terminal domain [Metallosphaera sedula DSM 5348]	224	9	221	562	13	224	224	29	95.09	8.54655E-23	230
gene2095	ABP96011.1	3-phosphoshikimate 1-carboxyvinyltransferase [Metallosphaera sedula DSM 5348]	428	7	427	391	8	386	434	23.3	98.36	8.03476E-17	190
gene2097	ABP96082.1	histidinol phosphate aminotransferase apoenzyme [Metallosphaera sedula DSM 5348]	360	32	360	391	62	383	341	29.6	91.39	1.07776E-27	270
gene2097	ABP96321.1	L-threonine O-3-phosphate decarboxylase [Metallosphaera sedula DSM 5348]	360	22	328	323	5	284	314	24.2	85.28	1.47889E-16	184
gene2097	ABP95839.1	L-aspartate aminotransferase apoenzyme [Metallosphaera sedula DSM 5348]	360	69	307	396	74	325	253	21.7	66.39	5.19282E-11	142
gene2097	ABP96259.1	putative transcriptional regulator, GntR family [Metallosphaera sedula DSM 5348]	360	79	289	401	93	310	221	28.1	58.61	8.67964E-10	132
gene2098	ABP95845.1	tryptophan synthase, alpha chain [Metallosphaera sedula DSM 5348]	265	9	233	243	2	223	230	24.8	84.91	2.71395E-10	132
gene2099	ABP95846.1	tryptophan synthase, beta chain [Metallosphaera sedula DSM 5348]	400	56	385	424	73	411	361	33	82.5	5.31763E-40	366
gene2099	ABP94188.1	L-threonine ammonia-lyase [Metallosphaera sedula DSM 5348]	400	74	293	402	37	247	235	27.7	55	6.90468E-9	126
gene2101	ABP95840.1	indole-3-glycerol phosphate synthase [Metallosphaera sedula DSM 5348]	250	27	242	250	38	245	216	35.2	86.4	2.21201E-32	293
gene2102	ABP95844.1	anthranilate phosphoribosyltransferase [Metallosphaera sedula DSM 5348]	338	5	318	343	7	317	318	39.3	92.9	9.67305E-57	474
gene2103	ABP95842.1	anthranilate synthase, component I [Metallosphaera sedula DSM 5348]	515	35	488	420	17	413	456	36.8	88.16	5.29178E-81	660
gene2105	ABP96015.1	3-dehydroquinate synthase [Metallosphaera sedula DSM 5348]	362	67	325	348	49	313	268	37.7	71.55	1.64973E-50	434
gene2105	ABP96393.1	3-dehydroquinate synthase [Metallosphaera sedula DSM 5348]	362	15	306	351	14	304	310	22.9	80.66	2.64166E-9	128
gene2106	ABP96013.1	chorismate synthase [Metallosphaera sedula DSM 5348]	390	1	362	390	10	350	367	40.3	92.82	2.96036E-59	499
gene2108	ABP94206.1	nucleoside diphosphate kinase [Metallosphaera sedula DSM 5348]	148	2	137	140	4	139	136	52.9	91.89	1.00273E-51	406
gene2109	ABP96274.1	geranylgeranyl-diphosphate synthase / farnesyl-diphosphate synthase [Metallosphaera sedula DSM 5348]	349	50	276	327	18	251	234	32.9	65.04	2.98455E-36	331
gene2109	ABP94866.1	Polyprenyl synthetase [Metallosphaera sedula DSM 5348]	349	73	251	279	38	208	180	28.9	51.29	1.93505E-13	159
gene2110	ABP95398.1	Methyltransferase type 11 [Metallosphaera sedula DSM 5348]	233	1	191	230	1	183	195	26.2	81.97	2.67909E-14	158
gene2110	ABP96160.1	Methyltransferase type 11 [Metallosphaera sedula DSM 5348]	233	71	149	230	100	173	79	38	33.91	4.28754E-9	121
gene2113	ABP95766.1	GTP cyclohydrolase I [Metallosphaera sedula DSM 5348]	190	2	190	209	7	202	196	43.4	99.47	4.71911E-50	405
gene2119	ABP96115.1	small GTP-binding protein [Metallosphaera sedula DSM 5348]	436	4	168	331	158	323	172	29.1	37.84	3.25052E-6	104
gene2122	ABP96275.1	isopentenyl-diphosphate delta-isomerase, type 2 [Metallosphaera sedula DSM 5348]	349	1	346	366	1	359	361	36	99.14	1.43284E-62	516
gene2123	ABP95956.1	translation initiation factor 2 subunit alpha (aeIF-2a) [Metallosphaera sedula DSM 5348]	382	188	257	256	12	84	73	32.9	18.32	7.81076E-7	107
gene2130	ABP94918.1	FAD-dependent pyridine nucleotide-disulfide oxidoreductase [Metallosphaera sedula DSM 5348]	327	1	321	335	4	314	332	24.7	98.17	1.04432E-12	154
gene2131	ABP96214.1	glutamate dehydrogenase (NAD/NADP) [Metallosphaera sedula DSM 5348]	424	25	392	421	20	388	369	46.9	86.79	8.52667E-113	866
gene2137	ABP94231.1	ATP dependent helicase, Lhr family [Metallosphaera sedula DSM 5348]	472	1	297	905	28	346	325	26.2	62.92	1.89228E-14	174
gene2137	ABP95651.1	DEAD/DEAH box helicase domain protein [Metallosphaera sedula DSM 5348]	472	195	320	348	214	337	126	25.4	26.69	5.24649E-10	135
gene2137	ABP95905.1	DEAD/DEAH box helicase domain protein [Metallosphaera sedula DSM 5348]	472	1	297	931	29	337	329	21.9	62.92	5.14025E-9	129
gene2141	ABP95224.1	D-isomer specific 2-hydroxyacid dehydrogenase, NAD-binding protein [Metallosphaera sedula DSM 5348]	525	25	304	324	29	317	289	38.8	53.33	1.83975E-56	484
gene2141	ABP95830.1	D-3-phosphoglycerate dehydrogenase [Metallosphaera sedula DSM 5348]	525	38	305	323	53	321	271	38	51.05	2.24689E-44	398
gene2141	ABP94433.1	Glyoxylate reductase [Metallosphaera sedula DSM 5348]	525	1	302	315	1	306	315	29.5	57.52	2.23751E-39	360
gene2141	ABP95442.1	D-isomer specific 2-hydroxyacid dehydrogenase, NAD-binding protein [Metallosphaera sedula DSM 5348]	525	56	255	299	47	234	202	27.7	38.1	5.7187E-10	135
gene2148	ABP94932.1	alkyl hydroperoxide reductase/ Thiol specific antioxidant/ Mal allergen [Metallosphaera sedula DSM 5348]	179	40	167	147	5	136	135	31.1	71.51	1.11608E-12	141
gene2148	ABP95472.1	alkyl hydroperoxide reductase/ Thiol specific antioxidant/ Mal allergen [Metallosphaera sedula DSM 5348]	179	36	175	150	2	146	146	26	78.21	3.52824E-9	116
gene2148	ABP94536.1	alkyl hydroperoxide reductase/ Thiol specific antioxidant/ Mal allergen [Metallosphaera sedula DSM 5348]	179	40	154	166	16	141	127	26	64.25	4.94459E-9	115
gene2159	ABP94225.1	6,7-dimethyl-8-ribityllumazine synthase [Metallosphaera sedula DSM 5348]	154	11	153	151	4	141	149	33.6	92.86	2.35385E-17	175
gene2160	ABP94223.1	3,4-dihydroxy-2-butanone 4-phosphate synthase [Metallosphaera sedula DSM 5348]	398	5	195	220	4	216	216	28.7	47.99	7.34675E-16	176
gene2162	ABP94198.1	2,5-diamino-6-(5-phosphoribosylamino)pyrimidin-4(3H)-one reductase [Metallosphaera sedula DSM 5348]	371	146	354	206	3	202	210	26.2	56.33	2.70638E-14	163
gene2179	ABP94864.1	methylthioadenosine phosphorylase [Metallosphaera sedula DSM 5348]	272	21	266	269	8	249	260	25.8	90.44	4.54061E-12	146
gene2181	ABP95774.1	phage integrase family protein [Metallosphaera sedula DSM 5348]	296	132	291	286	132	282	161	36.6	54.05	3.9122E-24	237
gene2183	ABP94942.1	ferric uptake regulator, Fur family [Metallosphaera sedula DSM 5348]	149	8	113	134	5	103	106	29.2	71.14	1.51583E-10	123
gene2187	ABP94208.1	Malate dehydrogenase (oxaloacetate-decarboxylating) (NADP(+)) [Metallosphaera sedula DSM 5348]	437	92	430	428	19	390	372	39.5	77.57	1.88735E-78	637
gene2187	ABP95219.1	Malate dehydrogenase (oxaloacetate-decarboxylating) (NADP(+)) [Metallosphaera sedula DSM 5348]	437	86	434	422	6	385	381	38.8	79.86	5.49006E-77	626
gene2189	ABP95619.1	fumarase [Metallosphaera sedula DSM 5348]	475	30	470	438	4	438	444	37.4	92.84	1.70581E-95	756
gene2189	ABP94195.1	Adenylosuccinate lyase [Metallosphaera sedula DSM 5348]	475	127	459	458	94	425	353	22.7	70.11	2.69489E-11	147
gene2190	ABP95875.1	glutamyl-tRNA(Gln) amidotransferase subunit D [Metallosphaera sedula DSM 5348]	329	3	321	439	89	418	333	34.2	96.96	2.91532E-53	456
gene2193	ABP94899.1	NUDIX hydrolase [Metallosphaera sedula DSM 5348]	185	14	182	169	2	167	169	40.2	91.35	3.93546E-36	308
gene2195	ABP96365.1	aldo/keto reductase [Metallosphaera sedula DSM 5348]	306	1	280	322	1	288	292	28.8	91.5	1.43649E-27	265
gene2195	ABP94629.1	aldo/keto reductase [Metallosphaera sedula DSM 5348]	306	9	208	265	4	206	213	31.9	65.36	5.48085E-26	251
gene2203	ABP94773.1	DNA-directed DNA polymerase [Metallosphaera sedula DSM 5348]	408	4	262	349	3	260	265	29.4	63.48	3.80712E-24	243
gene2211	ABP95933.1	short-chain dehydrogenase/reductase SDR [Metallosphaera sedula DSM 5348]	258	11	242	243	5	226	236	31.4	89.92	1.31031E-33	302
gene2211	ABP95384.1	short-chain dehydrogenase/reductase SDR [Metallosphaera sedula DSM 5348]	258	1	220	254	1	229	233	32.6	85.27	1.20892E-21	216
gene2211	ABP94522.1	short-chain dehydrogenase/reductase SDR [Metallosphaera sedula DSM 5348]	258	11	188	248	5	182	183	32.2	68.99	7.73877E-17	179
gene2211	ABP95175.1	3-oxoacyl-[acyl-carrier-protein] reductase [Metallosphaera sedula DSM 5348]	258	11	194	247	12	199	191	27.7	71.32	1.21469E-12	149
gene2211	ABP94963.1	short-chain dehydrogenase/reductase SDR [Metallosphaera sedula DSM 5348]	258	7	188	240	6	187	188	27.7	70.54	1.76178E-10	133
gene2212	ABP94688.1	beta-lactamase domain protein [Metallosphaera sedula DSM 5348]	319	44	236	228	49	226	196	25	60.5	4.55265E-7	108
gene2213	ABP95146.1	pyrroline-5-carboxylate reductase [Metallosphaera sedula DSM 5348]	279	1	265	271	1	255	266	28.2	94.98	1.34734E-35	319
gene2214	ABP96141.1	short chain enoyl-CoA hydratase [Metallosphaera sedula DSM 5348]	248	11	243	259	11	246	236	25.4	93.95	9.19252E-18	186
gene2214	ABP94576.1	3-hydroxyacyl-CoA dehydrogenase, NAD-binding protein [Metallosphaera sedula DSM 5348]	248	7	207	651	400	602	205	22.4	81.05	6.43634E-12	146
gene2214	ABP94561.1	short chain enoyl-CoA hydratase [Metallosphaera sedula DSM 5348]	248	7	198	251	6	194	193	21.2	77.42	3.02989E-9	123
gene2215	ABP95801.1	putative hydroxymethylglutaryl-CoA synthase [Metallosphaera sedula DSM 5348]	415	1	361	348	1	331	369	22.2	86.99	5.32094E-9	126
gene2217	ABP95584.1	acrylyl-CoA reductase (NADPH) [Metallosphaera sedula DSM 5348]	2071	551	852	332	21	331	329	25.8	14.58	3.58759E-23	248
gene2217	ABP95077.1	Alcohol dehydrogenase GroES domain protein [Metallosphaera sedula DSM 5348]	2071	529	764	350	21	271	259	27.4	11.4	2.0726E-17	201
gene2217	ABP94615.1	Alcohol dehydrogenase GroES domain protein [Metallosphaera sedula DSM 5348]	2071	530	764	327	1	249	258	27.1	11.35	9.43833E-12	156
gene2217	ABP94373.1	Alcohol dehydrogenase GroES domain protein [Metallosphaera sedula DSM 5348]	2071	639	852	338	131	337	217	25.3	10.33	2.44414E-9	137
gene2217	ABP95582.1	succinate semialdehyde reductase (NADPH) [Metallosphaera sedula DSM 5348]	2071	541	851	360	11	359	368	24.7	15.02	7.66892E-8	125
gene2224	ABP95175.1	3-oxoacyl-[acyl-carrier-protein] reductase [Metallosphaera sedula DSM 5348]	245	6	244	247	9	246	250	34.4	97.55	7.02792E-42	358
gene2224	ABP94522.1	short-chain dehydrogenase/reductase SDR [Metallosphaera sedula DSM 5348]	245	7	242	248	3	239	244	33.2	96.33	7.44979E-38	330
gene2224	ABP95384.1	short-chain dehydrogenase/reductase SDR [Metallosphaera sedula DSM 5348]	245	3	242	254	5	244	245	30.2	97.96	1.56844E-27	259
gene2224	ABP95933.1	short-chain dehydrogenase/reductase SDR [Metallosphaera sedula DSM 5348]	245	6	193	243	2	177	188	33.5	76.73	2.71214E-24	235
gene2224	ABP96212.1	short-chain dehydrogenase/reductase SDR [Metallosphaera sedula DSM 5348]	245	4	243	259	7	254	255	27.5	97.96	1.84195E-19	198
gene2225	ABP95183.1	AMP-dependent synthetase and ligase [Metallosphaera sedula DSM 5348]	454	13	440	498	16	472	482	23.9	94.27	6.66305E-20	217
gene2225	ABP94571.1	AMP-dependent synthetase and ligase [Metallosphaera sedula DSM 5348]	454	116	436	549	166	518	367	26.4	70.7	4.48896E-17	194
gene2225	ABP95450.1	AMP-dependent synthetase and ligase [Metallosphaera sedula DSM 5348]	454	127	429	551	174	497	341	25.8	66.74	1.13761E-13	167
gene2225	ABP95385.1	AMP-dependent synthetase and ligase [Metallosphaera sedula DSM 5348]	454	30	398	699	235	633	408	22.5	81.28	3.60056E-13	163
gene2225	ABP95770.1	AMP-dependent synthetase and ligase [Metallosphaera sedula DSM 5348]	454	131	425	449	121	438	323	22	64.98	1.93037E-12	156
gene2232	ABP94592.1	NADH:flavin oxidoreductase/NADH oxidase [Metallosphaera sedula DSM 5348]	338	1	334	556	12	335	344	34.3	98.82	4.79253E-45	403
gene2233	ABP96261.1	alpha/beta hydrolase fold protein [Metallosphaera sedula DSM 5348]	257	39	115	249	31	106	77	36.4	29.96	3.62073E-8	115
gene2234	ABP95943.1	RNAse Z [Metallosphaera sedula DSM 5348]	308	1	300	291	2	284	300	33.3	97.4	9.33586E-42	365
gene2234	ABP94363.1	beta-lactamase domain protein [Metallosphaera sedula DSM 5348]	308	1	277	228	1	208	281	22.1	89.94	8.49159E-6	97
gene2236	ABP95914.1	6-phosphogluconate dehydrogenase, NAD-binding protein [Metallosphaera sedula DSM 5348]	469	5	186	289	2	171	186	26.3	38.81	4.60599E-9	127
gene2237	ABP94773.1	DNA-directed DNA polymerase [Metallosphaera sedula DSM 5348]	414	7	340	349	2	333	347	28.8	80.68	1.38141E-39	360
gene2241	ABP95533.1	acetyl-CoA carboxylase carboxyltransferase subunit alpha / acetyl-CoA carboxylase carboxyltransferase subunit beta / propionyl-CoA carboxylase carboxyltransferase subunit [Metallosphaera sedula DSM 5348]	507	3	507	524	10	524	517	51.1	99.61	0	1388
gene2242	ABP94814.1	methylmalonyl-CoA epimerase [Metallosphaera sedula DSM 5348]	142	4	130	140	6	137	132	37.9	89.44	2.29279E-27	243
gene2246	ABP95686.1	ABC transporter related protein [Metallosphaera sedula DSM 5348]	240	1	214	224	3	220	220	41.4	89.17	1.43189E-43	367
gene2246	ABP95445.1	trehalose ABC transporter ATP-binding protein [Metallosphaera sedula DSM 5348]	240	7	236	324	8	233	237	37.1	95.83	5.44315E-41	356
gene2246	ABP95341.1	carbohydrate ABC transporter ATP-binding protein, CUT1 family [Metallosphaera sedula DSM 5348]	240	2	236	312	3	231	236	34.3	97.92	5.99474E-39	342
gene2246	ABP94743.1	ABC transporter related protein [Metallosphaera sedula DSM 5348]	240	1	223	241	3	218	224	33.5	92.92	3.97342E-37	325
gene2246	ABP96345.1	oligopeptide/dipeptide ABC transporter, ATPase subunit [Metallosphaera sedula DSM 5348]	240	19	228	416	28	268	243	36.2	87.5	3.00156E-36	327
gene2252	ABP95373.1	Transketolase, central region [Metallosphaera sedula DSM 5348]	327	8	324	332	8	330	324	41.7	96.94	8.71939E-82	641
gene2252	ABP96018.1	transketolase subunit B [Metallosphaera sedula DSM 5348]	327	19	277	312	22	266	259	27	79.2	1.22433E-21	220
gene2253	ABP95374.1	Pyruvate dehydrogenase (acetyl-transferring) [Metallosphaera sedula DSM 5348]	330	14	328	344	24	343	327	32.7	95.45	6.67025E-38	343
gene2254	ABP95401.1	mercuric reductase [Metallosphaera sedula DSM 5348]	473	5	465	448	2	436	465	31.4	97.46	6.90384E-63	534
gene2254	ABP96111.1	dihydrolipoamide dehydrogenase [Metallosphaera sedula DSM 5348]	473	4	462	449	2	439	460	28.9	97.04	6.74045E-50	443
gene2254	ABP95255.1	dihydrolipoamide dehydrogenase [Metallosphaera sedula DSM 5348]	473	3	459	444	2	433	472	30.1	96.62	1.45593E-42	389
gene2254	ABP96149.1	pyridine nucleotide-disulfide oxidoreductase dimerization region [Metallosphaera sedula DSM 5348]	473	7	462	410	3	404	462	27.7	96.41	7.14669E-35	329
gene2254	ABP95706.1	dihydrolipoamide dehydrogenase [Metallosphaera sedula DSM 5348]	473	4	465	440	2	425	481	28.7	97.67	1.40488E-33	320
gene2256	ABP96214.1	glutamate dehydrogenase (NAD/NADP) [Metallosphaera sedula DSM 5348]	364	32	292	421	67	352	296	30.4	71.7	1.56935E-20	217
gene2260	ABP94456.1	2,3-dimethylmalate lyase [Metallosphaera sedula DSM 5348]	301	30	294	274	10	274	265	50.9	88.04	2.3553E-94	717
gene2261	ABP94455.1	2-methylcitrate dehydratase [Metallosphaera sedula DSM 5348]	475	80	420	428	71	387	347	32.3	71.79	1.90488E-40	373
gene2262	ABP95678.1	citrate synthase [Metallosphaera sedula DSM 5348]	365	7	362	370	6	358	359	33.4	97.53	6.06413E-66	541
gene2262	ABP94458.1	citrate synthase [Metallosphaera sedula DSM 5348]	365	1	362	378	1	365	368	32.6	99.18	1.15203E-60	506
gene2263	ABP94577.1	acyl-CoA dehydrogenase domain protein [Metallosphaera sedula DSM 5348]	377	1	377	402	12	392	382	40.6	100	1.94487E-93	730
gene2263	ABP94453.1	acyl-CoA dehydrogenase domain protein [Metallosphaera sedula DSM 5348]	377	1	377	398	13	391	381	37.3	100	4.60723E-82	653
gene2263	ABP96227.1	acyl-CoA dehydrogenase domain protein [Metallosphaera sedula DSM 5348]	377	2	375	378	3	374	377	35.3	99.2	3.07148E-68	558
gene2263	ABP94449.1	acyl-CoA dehydrogenase domain protein [Metallosphaera sedula DSM 5348]	377	14	375	356	9	349	366	32	96.02	2.14829E-52	448
gene2263	ABP94451.1	acyl-CoA dehydrogenase domain protein [Metallosphaera sedula DSM 5348]	377	3	377	387	5	386	388	31.4	99.47	2.33579E-51	443
gene2264	ABP95581.1	3-hydroxyacyl-CoA dehydrogenase [Metallosphaera sedula DSM 5348]	283	6	281	391	3	277	279	39.8	97.53	8.37131E-60	494
gene2264	ABP95581.1	3-hydroxyacyl-CoA dehydrogenase [Metallosphaera sedula DSM 5348]	283	190	283	391	298	390	94	42.6	33.22	2.96741E-17	188
gene2264	ABP94576.1	3-hydroxyacyl-CoA dehydrogenase, NAD-binding protein [Metallosphaera sedula DSM 5348]	283	6	281	651	3	277	281	40.2	97.53	1.06883E-57	492
gene2264	ABP94576.1	3-hydroxyacyl-CoA dehydrogenase, NAD-binding protein [Metallosphaera sedula DSM 5348]	283	191	281	651	299	389	91	38.5	32.16	9.16313E-14	162
gene2264	ABP94566.1	3-hydroxyacyl-CoA dehydrogenase [Metallosphaera sedula DSM 5348]	283	6	283	334	3	272	285	39.3	98.23	4.35734E-52	437
gene2264	ABP96133.1	3-hydroxypropionate dehydrogenase (NADP(+)) [Metallosphaera sedula DSM 5348]	283	19	228	314	18	233	217	36.9	74.2	7.12333E-34	309
gene2265	ABP94831.1	acetyl-CoA acetyltransferase [Metallosphaera sedula DSM 5348]	393	1	392	395	1	391	396	44.9	99.75	1.05485E-106	820
gene2265	ABP94573.1	Thiolase [Metallosphaera sedula DSM 5348]	393	1	377	396	1	365	409	24	95.93	4.34609E-10	135
gene2265	ABP94563.1	Propanoyl-CoA C-acyltransferase [Metallosphaera sedula DSM 5348]	393	6	369	387	7	351	398	22.9	92.62	5.85451E-7	110
gene2266	ABP95339.1	Glycerophosphodiester phosphodiesterase [Metallosphaera sedula DSM 5348]	245	4	239	245	11	242	236	30.1	96.33	4.12381E-31	283
gene2272	ABP94592.1	NADH:flavin oxidoreductase/NADH oxidase [Metallosphaera sedula DSM 5348]	372	8	361	556	16	364	370	29.7	95.16	1.98618E-41	378
gene2278	ABP94937.1	SMC domain protein [Metallosphaera sedula DSM 5348]	576	2	371	858	3	400	420	25.5	64.24	1.14491E-7	119
gene2281	ABP96018.1	transketolase subunit B [Metallosphaera sedula DSM 5348]	633	325	617	312	16	305	294	33	46.29	3.22103E-41	376
gene2281	ABP95373.1	Transketolase, central region [Metallosphaera sedula DSM 5348]	633	358	593	332	51	303	255	23.1	37.28	2.00123E-12	156
gene2282	ABP96274.1	geranylgeranyl-diphosphate synthase / farnesyl-diphosphate synthase [Metallosphaera sedula DSM 5348]	296	39	277	327	35	263	242	40.1	80.74	1.29082E-39	352
gene2282	ABP94866.1	Polyprenyl synthetase [Metallosphaera sedula DSM 5348]	296	45	241	279	38	213	197	25.4	66.55	6.69202E-8	115
gene2288	ABP94324.1	biotin carboxylase [Metallosphaera sedula DSM 5348]	450	4	442	510	6	446	441	46.5	97.56	1.73244E-142	1074
gene2288	ABP96130.1	carbamoyl-phosphate synthase large subunit [Metallosphaera sedula DSM 5348]	450	2	322	1046	4	328	350	26	71.33	7.3733E-22	234
gene2288	ABP96130.1	carbamoyl-phosphate synthase large subunit [Metallosphaera sedula DSM 5348]	450	90	354	1046	642	896	281	21	58.89	6.38612E-6	103
gene2288	ABP94709.1	formate-dependent phosphoribosylglycinamide formyltransferase [Metallosphaera sedula DSM 5348]	450	3	326	395	12	317	333	24.3	72	5.74795E-7	111
gene2300	ABP95765.1	peptidase M24 [Metallosphaera sedula DSM 5348]	353	1	335	354	1	339	349	33.2	94.9	1.59947E-49	426
gene2300	ABP94366.1	peptidase M24 [Metallosphaera sedula DSM 5348]	353	16	350	351	19	348	345	30.7	94.9	7.76511E-46	401
gene2300	ABP96265.1	methionine aminopeptidase, type II [Metallosphaera sedula DSM 5348]	353	129	330	297	2	201	207	25.1	57.22	3.81411E-7	110
gene2305	ABP96156.1	FeoA family protein [Metallosphaera sedula DSM 5348]	142	5	119	213	7	121	116	31	80.99	5.00099E-14	151
gene2306	ABP95663.1	biotin/lipoate A/B protein ligase [Metallosphaera sedula DSM 5348]	278	7	278	240	2	240	276	27.9	97.84	1.66836E-19	200
gene2306	ABP95715.1	biotin/lipoate A/B protein ligase [Metallosphaera sedula DSM 5348]	278	20	276	344	17	247	257	24.5	92.45	6.60976E-18	191
gene2306	ABP95637.1	lipoate-protein ligase [Metallosphaera sedula DSM 5348]	278	49	276	364	45	246	237	26.2	82.01	1.3411E-11	144
gene2308	ABP95820.1	glycine dehydrogenase (decarboxylating) beta subunit [Metallosphaera sedula DSM 5348]	491	5	475	496	8	473	475	48.8	95.93	1.20486E-140	1065
gene2308	ABP95819.1	glycine dehydrogenase (decarboxylating) alpha subunit [Metallosphaera sedula DSM 5348]	491	92	448	447	92	447	378	20.4	72.71	1.16372E-7	117
gene2308	ABP95805.1	serine hydroxymethyltransferase [Metallosphaera sedula DSM 5348]	491	123	282	431	77	236	170	27.1	32.59	3.44503E-7	113
gene2309	ABP95819.1	glycine dehydrogenase (decarboxylating) alpha subunit [Metallosphaera sedula DSM 5348]	448	3	443	447	4	443	448	40.2	98.44	1.13068E-112	869
gene2309	ABP95820.1	glycine dehydrogenase (decarboxylating) beta subunit [Metallosphaera sedula DSM 5348]	448	32	260	496	36	263	240	25.8	51.12	4.58158E-8	120
gene2310	ABP95818.1	aminomethyltransferase [Metallosphaera sedula DSM 5348]	366	5	361	347	4	347	361	34.1	97.54	1.96113E-60	502
gene2311	ABP95512.1	type III restriction enzyme, res subunit [Metallosphaera sedula DSM 5348]	556	58	470	660	17	395	429	22.6	74.28	2.47037E-9	133
gene2311	ABP95651.1	DEAD/DEAH box helicase domain protein [Metallosphaera sedula DSM 5348]	556	362	482	348	214	335	125	25.6	21.76	1.87923E-6	107
gene2326	ABP94825.1	type II secretion system protein E [Metallosphaera sedula DSM 5348]	356	102	273	572	272	451	183	33.3	48.31	6.14502E-15	175
gene2326	ABP95483.1	type II secretion system protein E [Metallosphaera sedula DSM 5348]	356	124	251	512	237	370	137	33.6	35.96	4.72142E-11	143
gene2326	ABP95358.1	type II secretion system protein E [Metallosphaera sedula DSM 5348]	356	65	243	483	189	355	190	27.4	50.28	1.05433E-10	140
gene2326	ABP96244.1	type II secretion system protein E [Metallosphaera sedula DSM 5348]	356	105	252	476	188	340	159	28.9	41.57	1.1304E-10	140
gene2333	ABP94546.1	beta-lactamase domain protein [Metallosphaera sedula DSM 5348]	212	1	209	201	1	194	220	31.8	98.58	1.83382E-20	203
gene2333	ABP95611.1	beta-lactamase domain protein [Metallosphaera sedula DSM 5348]	212	6	150	259	8	158	158	25.9	68.4	4.07798E-8	113
gene2333	ABP95062.1	beta-lactamase domain protein [Metallosphaera sedula DSM 5348]	212	50	152	208	51	160	121	30.6	48.58	5.58224E-6	96
gene2342	ABP94674.1	5-formyltetrahydrofolate cyclo-ligase [Metallosphaera sedula DSM 5348]	184	116	179	245	126	197	72	37.5	34.78	1.13533E-7	108
gene2346	ABP94622.1	oligopeptide/dipeptide ABC transporter, ATPase subunit [Metallosphaera sedula DSM 5348]	260	10	252	328	7	257	259	32.4	93.46	1.9244E-35	320
gene2346	ABP96345.1	oligopeptide/dipeptide ABC transporter, ATPase subunit [Metallosphaera sedula DSM 5348]	260	7	257	416	4	278	284	30.3	96.54	3.95786E-28	268
gene2346	ABP94623.1	oligopeptide/dipeptide ABC transporter, ATPase subunit [Metallosphaera sedula DSM 5348]	260	27	257	313	19	250	242	29.8	88.85	1.91836E-27	261
gene2346	ABP94792.1	ABC transporter related protein [Metallosphaera sedula DSM 5348]	260	8	245	243	2	226	240	27.1	91.54	2.45859E-26	250
gene2346	ABP95215.1	oligopeptide/dipeptide ABC transporter, ATPase subunit [Metallosphaera sedula DSM 5348]	260	12	255	310	7	248	257	30	93.85	3.67608E-26	251
gene2347	ABP95341.1	carbohydrate ABC transporter ATP-binding protein, CUT1 family [Metallosphaera sedula DSM 5348]	268	22	254	312	3	222	238	33.6	86.94	7.66336E-34	308
gene2347	ABP94622.1	oligopeptide/dipeptide ABC transporter, ATPase subunit [Metallosphaera sedula DSM 5348]	268	20	254	328	9	251	253	30	87.69	7.88807E-28	265
gene2347	ABP95445.1	trehalose ABC transporter ATP-binding protein [Metallosphaera sedula DSM 5348]	268	22	264	324	3	234	248	29.4	90.67	1.05891E-27	264
gene2347	ABP95214.1	oligopeptide/dipeptide ABC transporter, ATPase subunit [Metallosphaera sedula DSM 5348]	268	18	264	330	3	268	271	31	92.16	3.79519E-26	252
gene2347	ABP94792.1	ABC transporter related protein [Metallosphaera sedula DSM 5348]	268	20	251	243	6	224	234	29.9	86.57	2.37419E-24	236
gene2353	ABP96029.1	Superoxide dismutase [Metallosphaera sedula DSM 5348]	201	3	201	210	10	204	206	36.9	99	3.91225E-33	292
gene2364	ABP95651.1	DEAD/DEAH box helicase domain protein [Metallosphaera sedula DSM 5348]	438	18	363	348	12	340	348	33.3	79	1.49011E-56	481
gene2364	ABP94231.1	ATP dependent helicase, Lhr family [Metallosphaera sedula DSM 5348]	438	15	339	905	8	348	348	26.7	74.2	7.26921E-18	202
gene2364	ABP94721.1	DEAD/DEAH box helicase domain protein [Metallosphaera sedula DSM 5348]	438	10	348	740	39	377	366	21.3	77.4	4.59467E-10	137
gene2364	ABP96252.1	ATP dependent helicase, Lhr family [Metallosphaera sedula DSM 5348]	438	11	358	873	17	394	394	22.1	79.45	1.41896E-9	133
gene2364	ABP95905.1	DEAD/DEAH box helicase domain protein [Metallosphaera sedula DSM 5348]	438	28	372	931	22	397	393	21.9	78.77	6.66989E-7	111
gene2379	ABP96115.1	small GTP-binding protein [Metallosphaera sedula DSM 5348]	301	11	129	331	160	280	123	29.3	39.53	8.91609E-8	114
gene2380	ABP94202.1	cytidine deaminase [Metallosphaera sedula DSM 5348]	136	4	126	134	9	130	123	40.7	90.44	9.66581E-30	258
gene2393	ABP94832.1	RNA modification enzyme, MiaB family [Metallosphaera sedula DSM 5348]	451	4	428	418	3	410	428	30.4	94.24	1.4562E-59	507
gene2395	ABP94242.1	putative methylase [Metallosphaera sedula DSM 5348]	311	173	224	199	36	86	52	46.2	16.72	6.04625E-7	106
gene2395	ABP94235.1	16S rRNA m(2)G 1207 methyltransferase [Metallosphaera sedula DSM 5348]	311	179	269	186	50	145	96	30.2	29.26	4.06521E-6	99
gene2401	ABP94261.1	translation elongation factor 2 (EF-2/EF-G) [Metallosphaera sedula DSM 5348]	611	8	161	736	14	171	159	38.4	25.2	3.82344E-28	289
gene2401	ABP94261.1	translation elongation factor 2 (EF-2/EF-G) [Metallosphaera sedula DSM 5348]	611	195	382	736	288	471	195	25.6	30.77	7.95877E-13	163
gene2401	ABP94218.1	translation elongation factor 1A (EF-1A/EF-Tu) [Metallosphaera sedula DSM 5348]	611	16	289	435	8	318	325	28	44.84	5.27594E-20	219
gene2401	ABP94207.1	translation initiation factor eaIF-5B [Metallosphaera sedula DSM 5348]	611	19	150	597	15	145	141	30.5	21.6	1.87872E-9	134
gene2401	ABP96381.1	translation initiation factor 2 subunit gamma (aeIF-2g) [Metallosphaera sedula DSM 5348]	611	16	267	415	11	286	290	24.5	41.24	2.77715E-8	123
gene2410	ABP95146.1	pyrroline-5-carboxylate reductase [Metallosphaera sedula DSM 5348]	273	3	242	271	4	233	242	23.6	87.91	1.07157E-11	143
gene2411	ABP94894.1	Methyltransferase type 11 [Metallosphaera sedula DSM 5348]	245	21	122	247	30	136	109	38.5	41.63	4.09472E-14	159
gene2416	ABP96014.1	shikimate dehydrogenase [Metallosphaera sedula DSM 5348]	280	3	257	272	24	254	261	30.7	91.07	1.78362E-22	223
gene2430	ABP94629.1	aldo/keto reductase [Metallosphaera sedula DSM 5348]	283	11	250	265	7	258	264	28	84.81	4.69972E-17	182
gene2430	ABP96365.1	aldo/keto reductase [Metallosphaera sedula DSM 5348]	283	7	135	322	8	154	162	27.2	45.58	8.46385E-6	98
gene2449	ABP95079.1	major facilitator superfamily MFS_1 [Metallosphaera sedula DSM 5348]	458	11	409	477	4	413	420	24.5	87.12	1.12836E-16	191
gene2449	ABP95259.1	major facilitator superfamily MFS_1 [Metallosphaera sedula DSM 5348]	458	30	433	477	18	440	434	25.1	88.21	3.37554E-16	187
gene2449	ABP95032.1	drug resistance transporter, EmrB/QacA subfamily [Metallosphaera sedula DSM 5348]	458	12	362	478	2	360	365	21.9	76.64	1.01978E-15	183
gene2449	ABP94489.1	major facilitator superfamily MFS_1 [Metallosphaera sedula DSM 5348]	458	30	220	473	23	213	196	27	41.7	8.34096E-13	159
gene2449	ABP96210.1	major facilitator superfamily MFS_1 [Metallosphaera sedula DSM 5348]	458	19	170	502	26	175	153	32	33.19	1.30155E-11	150
gene2452	ABP96269.1	phosphoglycolate phosphatase [Metallosphaera sedula DSM 5348]	267	174	263	222	133	222	90	33.3	33.71	1.18911E-6	103
gene2458	ABP96264.1	beta-lactamase domain protein [Metallosphaera sedula DSM 5348]	305	56	263	226	2	191	213	30	68.2	7.25506E-15	166
gene2461	ABP94489.1	major facilitator superfamily MFS_1 [Metallosphaera sedula DSM 5348]	402	34	167	473	28	160	134	29.1	33.33	2.86887E-7	113
gene2461	ABP95169.1	major facilitator superfamily MFS_1 [Metallosphaera sedula DSM 5348]	402	20	229	470	11	208	221	26.2	52.24	4.39475E-7	111
gene2461	ABP94584.1	major facilitator superfamily MFS_1 [Metallosphaera sedula DSM 5348]	402	76	299	427	85	328	248	23.8	55.72	2.77309E-6	105
gene2468	ABP95476.1	formate dehydrogenase, alpha subunit [Metallosphaera sedula DSM 5348]	995	21	995	973	2	973	979	50.5	97.99	0	2658
gene2468	ABP95614.1	formate dehydrogenase, alpha subunit [Metallosphaera sedula DSM 5348]	995	280	952	657	3	651	673	30.6	67.64	3.07864E-94	799
gene2468	ABP95054.1	assimilatory nitrate reductase (ferredoxin) precursor [Metallosphaera sedula DSM 5348]	995	283	949	640	3	634	688	27.3	67.04	8.37041E-68	603
gene2471	ABP94848.1	cystathionine gamma-synthase [Metallosphaera sedula DSM 5348]	384	15	376	374	13	371	364	42	94.27	1.60509E-88	695
gene2472	ABP95762.1	cysteine synthase [Metallosphaera sedula DSM 5348]	307	14	298	293	20	284	293	28.3	92.83	3.41635E-19	200
gene2472	ABP95853.1	L-threonine synthase [Metallosphaera sedula DSM 5348]	307	4	260	394	60	324	285	26	83.71	7.03998E-7	108
gene2487	ABP95793.1	alanyl-tRNA synthetase [Metallosphaera sedula DSM 5348]	878	21	824	904	77	856	863	25.8	91.57	2.99933E-65	592
gene2487	ABP96320.1	Ala-tRNA(Pro) hydrolase [Metallosphaera sedula DSM 5348]	878	492	697	235	28	229	211	24.2	23.46	1.26003E-8	125
gene2489	ABP95341.1	carbohydrate ABC transporter ATP-binding protein, CUT1 family [Metallosphaera sedula DSM 5348]	242	2	227	312	3	222	227	38.3	93.39	1.27109E-44	381
gene2489	ABP95445.1	trehalose ABC transporter ATP-binding protein [Metallosphaera sedula DSM 5348]	242	9	236	324	10	233	229	38.4	94.21	8.23317E-42	362
gene2489	ABP95686.1	ABC transporter related protein [Metallosphaera sedula DSM 5348]	242	1	214	224	3	220	222	39.2	88.43	7.76391E-38	328
gene2489	ABP94623.1	oligopeptide/dipeptide ABC transporter, ATPase subunit [Metallosphaera sedula DSM 5348]	242	17	227	313	21	239	223	35	87.19	3.10217E-31	288
gene2489	ABP96345.1	oligopeptide/dipeptide ABC transporter, ATPase subunit [Metallosphaera sedula DSM 5348]	242	13	216	416	22	256	235	32.8	84.3	1.94834E-30	284
gene2499	ABP94912.1	aminotransferase, class V [Metallosphaera sedula DSM 5348]	379	4	226	368	15	231	224	25.9	58.84	2.77396E-15	177
gene2501	ABP96189.1	replication factor C large subunit [Metallosphaera sedula DSM 5348]	422	3	200	443	4	206	213	26.3	46.92	1.20522E-14	173
gene2501	ABP96190.1	replication factor C small subunit [Metallosphaera sedula DSM 5348]	422	5	216	326	8	221	229	26.6	50.24	1.00344E-9	132
gene2501	ABP94387.1	AAA family ATPase, CDC48 subfamily [Metallosphaera sedula DSM 5348]	422	41	138	768	228	345	120	28.3	23.22	2.47258E-6	106
gene2502	ABP96020.1	UBA/THIF-type NAD/FAD binding protein [Metallosphaera sedula DSM 5348]	254	5	142	282	2	138	138	34.1	54.33	6.36817E-17	181
gene2503	ABP94382.1	aspartyl-tRNA synthetase [Metallosphaera sedula DSM 5348]	592	4	296	429	3	297	309	34.3	49.49	2.73398E-39	367
gene2503	ABP94382.1	aspartyl-tRNA synthetase [Metallosphaera sedula DSM 5348]	592	404	559	429	286	422	162	27.8	26.35	5.5244E-11	146
gene2503	ABP96300.1	lysyl-tRNA synthetase [Metallosphaera sedula DSM 5348]	592	120	261	496	145	287	144	29.2	23.99	3.4442E-14	172
gene2503	ABP96300.1	lysyl-tRNA synthetase [Metallosphaera sedula DSM 5348]	592	419	562	496	356	491	157	26.1	24.32	5.35102E-9	130
gene2504	ABP96405.1	histidyl-tRNA synthetase [Metallosphaera sedula DSM 5348]	424	1	423	430	2	430	441	28.8	99.76	9.15679E-48	424
gene2520	ABP96410.1	archaeosine tRNA-ribosyltransferase [Metallosphaera sedula DSM 5348]	381	18	376	498	13	335	363	22.6	94.23	5.86723E-17	191
gene2523	ABP96375.1	AAA family ATPase, CDC48 subfamily [Metallosphaera sedula DSM 5348]	334	12	123	760	168	296	129	34.9	33.53	4.40578E-9	127
gene2523	ABP96189.1	replication factor C large subunit [Metallosphaera sedula DSM 5348]	334	22	113	443	10	109	100	33	27.54	7.00242E-9	125
gene2523	ABP94647.1	Vesicle-fusing ATPase [Metallosphaera sedula DSM 5348]	334	30	89	703	436	503	68	39.7	17.96	3.25868E-7	112
gene2531	ABP94852.1	succinate dehydrogenase subunit A [Metallosphaera sedula DSM 5348]	521	7	487	566	9	527	527	33.2	92.32	1.05575E-59	522
gene2531	ABP95277.1	succinate dehydrogenase subunit A [Metallosphaera sedula DSM 5348]	521	6	507	573	10	556	557	32.3	96.35	2.57257E-57	505
gene2532	ABP94912.1	aminotransferase, class V [Metallosphaera sedula DSM 5348]	383	2	289	368	15	313	311	23.8	75.2	4.39345E-13	159
gene2534	ABP94189.1	prephenate dehydratase [Metallosphaera sedula DSM 5348]	285	88	282	206	22	202	196	33.7	68.42	7.92111E-21	208
gene2536	ABP94246.1	GTP-binding conserved hypothetical protein TIGR00650 [Metallosphaera sedula DSM 5348]	428	158	275	400	1	151	151	31.8	27.57	2.59431E-13	162
gene2536	ABP96115.1	small GTP-binding protein [Metallosphaera sedula DSM 5348]	428	158	335	331	157	325	183	30.1	41.59	1.09449E-8	124
gene2543	ABP96312.1	ATPase involved in chromosome partitioning-like protein [Metallosphaera sedula DSM 5348]	267	5	239	302	46	288	256	24.2	88.01	5.22545E-9	123
gene2543	ABP95500.1	ATPase involved in chromosome partitioning-like protein [Metallosphaera sedula DSM 5348]	267	7	148	241	9	147	150	30.7	53.18	1.65202E-6	103
gene2553	ABP95838.1	valyl-tRNA synthetase [Metallosphaera sedula DSM 5348]	880	9	746	808	15	750	765	31.8	83.86	4.61521E-111	921
gene2553	ABP94266.1	Isoleucyl-tRNA synthetase [Metallosphaera sedula DSM 5348]	880	8	784	1066	21	880	873	24.5	88.3	5.95186E-74	663
gene2553	ABP94748.1	leucyl-tRNA synthetase [Metallosphaera sedula DSM 5348]	880	25	761	938	17	832	859	22.4	83.75	5.82516E-35	350
gene2553	ABP96080.1	leucyl-tRNA synthetase [Metallosphaera sedula DSM 5348]	880	473	740	950	579	828	274	29.9	30.45	4.92898E-20	226
gene2553	ABP96080.1	leucyl-tRNA synthetase [Metallosphaera sedula DSM 5348]	880	25	287	950	24	326	310	27.4	29.89	1.44977E-19	222
gene2557	ABP94393.1	glutamate-1-semialdehyde 2,1-aminomutase [Metallosphaera sedula DSM 5348]	429	7	428	417	2	417	423	45.4	98.37	7.58036E-128	966
gene2557	ABP94452.1	4-aminobutyrate aminotransferase apoenzyme [Metallosphaera sedula DSM 5348]	429	36	304	417	24	303	291	34.4	62.7	2.30562E-40	370
gene2557	ABP94346.1	acetylornithine aminotransferase apoenzyme / N2-acetyl-L-lysine aminotransferase apoenzyme [Metallosphaera sedula DSM 5348]	429	41	306	386	16	271	271	30.6	62	1.63371E-30	294
gene2558	ABP94392.1	porphobilinogen synthase [Metallosphaera sedula DSM 5348]	324	7	324	336	8	332	325	51.7	98.15	4.87444E-111	836
gene2559	ABP94395.1	Uroporphyrinogen III synthase HEM4 [Metallosphaera sedula DSM 5348]	259	67	257	224	46	219	193	25.9	73.75	1.0391E-7	111
gene2560	ABP94394.1	hydroxymethylbilane synthase [Metallosphaera sedula DSM 5348]	313	4	246	290	3	235	244	39.3	77.64	3.09114E-45	389
gene2562	ABP94391.1	glutamyl-tRNA reductase [Metallosphaera sedula DSM 5348]	455	46	405	424	49	382	372	28.2	79.12	3.66241E-28	278
gene2565	ABP94809.1	AAA ATPase, central domain protein [Metallosphaera sedula DSM 5348]	774	350	544	599	378	560	209	26.3	25.19	6.18815E-6	106
gene2566	ABP96190.1	replication factor C small subunit [Metallosphaera sedula DSM 5348]	552	60	143	326	8	82	84	35.7	15.22	1.54339E-8	124
gene2567	ABP95827.1	AAA ATPase, central domain protein [Metallosphaera sedula DSM 5348]	420	47	214	369	80	231	170	30	40	1.35511E-7	115
gene2567	ABP96375.1	AAA family ATPase, CDC48 subfamily [Metallosphaera sedula DSM 5348]	420	114	214	760	223	314	101	37.6	24.05	9.87143E-6	101
gene2570	ABP95004.1	3-isopropylmalate dehydratase, small subunit [Metallosphaera sedula DSM 5348]	199	19	122	161	14	106	107	43	52.26	3.00863E-17	177
gene2571	ABP95005.1	3-isopropylmalate dehydratase, large subunit [Metallosphaera sedula DSM 5348]	472	95	463	415	88	412	372	33.1	78.18	1.82825E-51	452
gene2571	ABP95624.1	aconitase [Metallosphaera sedula DSM 5348]	472	62	459	840	114	525	437	25.4	84.32	1.78375E-27	279
gene2572	ABP94265.1	3-isopropylmalate dehydrogenase [Metallosphaera sedula DSM 5348]	365	4	330	336	3	311	334	35.3	89.59	4.93796E-52	443
gene2572	ABP94878.1	isocitrate dehydrogenase (NADP) [Metallosphaera sedula DSM 5348]	365	5	338	430	45	407	383	31.6	91.51	1.31152E-36	339
gene2573	ABP94798.1	2-isopropylmalate synthase [Metallosphaera sedula DSM 5348]	518	2	394	377	5	376	394	45.7	75.87	3.08698E-106	826
gene2573	ABP95920.1	homocitrate synthase [Metallosphaera sedula DSM 5348]	518	3	386	460	2	374	388	39.4	74.13	7.03353E-82	669
gene2573	ABP96235.1	2-isopropylmalate synthase [Metallosphaera sedula DSM 5348]	518	2	510	523	4	519	527	29.2	98.26	2.66944E-50	452
gene2574	ABP96067.1	ketol-acid reductoisomerase [Metallosphaera sedula DSM 5348]	342	1	333	335	4	334	334	46.7	97.37	7.18051E-100	764
gene2576	ABP96069.1	acetolactate synthase, large subunit [Metallosphaera sedula DSM 5348]	574	19	574	572	3	568	566	39.8	96.86	2.02074E-138	1064
gene2576	ABP95202.1	acetolactate synthase, large subunit [Metallosphaera sedula DSM 5348]	574	18	561	551	1	537	552	30.3	94.77	3.9708E-71	605
gene2576	ABP95336.1	thiamine pyrophosphate enzyme domain protein TPP-binding protein [Metallosphaera sedula DSM 5348]	574	21	550	526	6	514	541	28.7	92.33	3.99648E-57	505
gene2576	ABP94378.1	thiamine pyrophosphate enzyme, central region [Metallosphaera sedula DSM 5348]	574	16	456	552	24	480	475	25.5	76.83	1.54023E-26	273
gene2576	ABP95272.1	thiamine pyrophosphate enzyme TPP binding domain protein [Metallosphaera sedula DSM 5348]	574	18	520	489	1	460	509	24.8	87.63	1.25586E-22	241
gene2582	ABP96364.1	dITPase [Metallosphaera sedula DSM 5348]	195	6	195	186	7	183	190	29.5	97.44	4.5328E-16	168
gene2583	ABP94254.1	ribosomal RNA-processing protein RRP41/SKI6 [Metallosphaera sedula DSM 5348]	245	2	237	245	16	233	239	33.9	96.33	5.38421E-29	269
gene2583	ABP94255.1	ribosomal RNA-processing protein RRP42 [Metallosphaera sedula DSM 5348]	245	2	238	280	28	274	254	25.2	96.73	7.33619E-15	165
gene2589	ABP94851.1	succinate dehydrogenase subunit B [Metallosphaera sedula DSM 5348]	252	24	240	319	23	239	224	28.6	86.11	2.3646E-22	222
gene2590	ABP94852.1	succinate dehydrogenase subunit A [Metallosphaera sedula DSM 5348]	586	7	579	566	9	566	577	36.2	97.78	7.53348E-98	791
gene2590	ABP95277.1	succinate dehydrogenase subunit A [Metallosphaera sedula DSM 5348]	586	4	579	573	8	573	588	33.3	98.29	7.6032E-78	654
gene2593	ABP95854.1	aspartate kinase [Metallosphaera sedula DSM 5348]	409	42	349	443	87	388	317	30.3	75.31	3.3211E-25	255
gene2595	ABP95769.1	thioredoxin [Metallosphaera sedula DSM 5348]	104	3	104	132	30	132	103	41.7	98.08	1.15072E-23	213
gene2595	ABP94951.1	thioredoxin [Metallosphaera sedula DSM 5348]	104	19	97	138	52	129	79	46.8	75.96	1.53124E-22	206
gene2597	ABP95408.1	electron transfer flavoprotein, alpha subunit [Metallosphaera sedula DSM 5348]	325	20	318	601	302	601	306	34.6	92	4.1142E-50	440
gene2597	ABP94509.1	electron transfer flavoprotein, alpha subunit [Metallosphaera sedula DSM 5348]	325	33	314	287	24	281	287	32.1	86.77	1.02667E-35	324
gene2598	ABP95408.1	electron transfer flavoprotein, alpha subunit [Metallosphaera sedula DSM 5348]	257	26	228	601	32	238	208	32.7	78.99	1.20705E-25	254
gene2598	ABP94508.1	electron transfer flavoprotein beta-subunit [Metallosphaera sedula DSM 5348]	257	12	253	240	13	237	242	29.8	94.16	3.46586E-25	242
gene2599	ABP96141.1	short chain enoyl-CoA hydratase [Metallosphaera sedula DSM 5348]	259	9	258	259	11	259	251	45.4	96.53	3.78657E-64	510
gene2599	ABP94576.1	3-hydroxyacyl-CoA dehydrogenase, NAD-binding protein [Metallosphaera sedula DSM 5348]	259	2	257	651	397	650	261	42.5	98.84	1.73122E-50	438
gene2599	ABP94561.1	short chain enoyl-CoA hydratase [Metallosphaera sedula DSM 5348]	259	11	255	251	10	249	254	40.9	94.59	1.04734E-47	399
gene2599	ABP94562.1	Enoyl-CoA hydratase [Metallosphaera sedula DSM 5348]	259	18	257	250	8	249	253	29.2	92.66	1.59263E-19	199
gene2599	ABP94513.1	Enoyl-CoA hydratase/isomerase [Metallosphaera sedula DSM 5348]	259	12	190	239	11	187	186	31.7	69.11	4.47552E-16	173
gene2601	ABP95183.1	AMP-dependent synthetase and ligase [Metallosphaera sedula DSM 5348]	562	42	560	498	27	498	526	35	92.35	2.9483E-89	726
gene2601	ABP94571.1	AMP-dependent synthetase and ligase [Metallosphaera sedula DSM 5348]	562	30	560	549	28	546	549	26	94.48	2.66724E-47	433
gene2601	ABP94583.1	AMP-dependent synthetase and ligase [Metallosphaera sedula DSM 5348]	562	49	549	564	71	544	512	29.7	89.15	6.69783E-44	407
gene2601	ABP94578.1	AMP-dependent synthetase and ligase [Metallosphaera sedula DSM 5348]	562	25	549	535	9	528	550	25.3	93.42	2.47176E-37	355
gene2601	ABP94444.1	AMP-dependent synthetase and ligase [Metallosphaera sedula DSM 5348]	562	48	547	608	101	577	509	27.3	88.97	2.94395E-37	356
gene2610	ABP96262.1	phenylalanyl-tRNA synthetase beta subunit [Metallosphaera sedula DSM 5348]	804	172	681	540	48	520	516	22.9	63.43	2.48182E-12	159
gene2611	ABP96263.1	phenylalanyl-tRNA synthetase, alpha subunit [Metallosphaera sedula DSM 5348]	344	104	338	465	212	459	267	31.1	68.31	7.27789E-40	363
gene2615	ABP94613.1	D-lactate dehydrogenase [Metallosphaera sedula DSM 5348]	470	41	456	447	26	432	422	33.6	88.51	9.15156E-81	656
gene2615	ABP95281.1	D-lactate dehydrogenase [Metallosphaera sedula DSM 5348]	470	41	470	452	33	451	435	33.6	91.49	5.90221E-74	610
gene2615	ABP94728.1	FAD linked oxidase domain protein [Metallosphaera sedula DSM 5348]	470	28	459	460	24	444	436	33	91.91	1.45487E-73	608
gene2615	ABP94902.1	FAD linked oxidase domain protein [Metallosphaera sedula DSM 5348]	470	17	468	989	13	468	494	25.3	96.17	3.45656E-32	318
gene2615	ABP95975.1	FAD linked oxidase domain protein [Metallosphaera sedula DSM 5348]	470	31	457	409	31	407	438	23.1	90.85	8.9024E-15	175
gene2616	ABP94729.1	protein of unknown function DUF224, cysteine-rich region domain protein [Metallosphaera sedula DSM 5348]	442	26	442	339	7	337	424	24.8	94.34	3.77673E-27	267
gene2619	ABP95446.1	trehalose ABC transporter membrane protein [Metallosphaera sedula DSM 5348]	280	54	280	266	43	266	232	27.6	81.07	9.89594E-12	144
gene2620	ABP95447.1	trehalose ABC transporter membrane protein [Metallosphaera sedula DSM 5348]	313	29	260	274	2	227	232	26.7	74.12	3.58527E-20	207
gene2622	ABP96393.1	3-dehydroquinate synthase [Metallosphaera sedula DSM 5348]	394	41	378	351	10	330	351	29.1	85.79	2.6278E-35	328
gene2623	ABP94853.1	HAD-superfamily hydrolase, subfamily IIA [Metallosphaera sedula DSM 5348]	268	7	239	263	3	240	238	28.2	86.94	7.32859E-29	270
gene2624	ABP95101.1	class II aldolase/adducin family protein [Metallosphaera sedula DSM 5348]	229	3	107	239	18	122	105	32.4	45.85	3.03147E-12	144
gene2638	ABP94262.1	HAD-superfamily hydrolase, subfamily IA, variant 1 [Metallosphaera sedula DSM 5348]	264	95	254	241	73	237	169	29	60.61	5.53358E-11	137
gene2638	ABP94907.1	HAD-superfamily hydrolase, subfamily IA, variant 1 [Metallosphaera sedula DSM 5348]	264	75	233	225	54	197	162	25.3	60.23	1.28058E-6	103
gene2638	ABP95668.1	HAD-superfamily hydrolase, subfamily IA, variant 1 [Metallosphaera sedula DSM 5348]	264	173	262	203	117	200	90	30	34.09	3.50291E-6	99
gene2639	ABP95740.1	threonyl-tRNA synthetase / Ser-tRNA(Thr) hydrolase [Metallosphaera sedula DSM 5348]	643	183	634	541	77	520	454	40.3	70.3	4.96272E-108	863
gene2639	ABP95756.1	Ser-tRNA(Thr) hydrolase [Metallosphaera sedula DSM 5348]	643	535	637	386	262	364	107	36.4	16.02	3.17242E-12	156
gene2639	ABP96061.1	prolyl-tRNA synthetase [Metallosphaera sedula DSM 5348]	643	264	636	480	34	384	394	21.8	58.01	5.60585E-9	130
gene2645	ABP96076.1	adenosylmethionine decarboxylase proenzyme [Metallosphaera sedula DSM 5348]	126	4	101	129	18	115	99	38.4	77.78	6.61214E-18	175
gene2645	ABP95800.1	arginine decarboxylase [Metallosphaera sedula DSM 5348]	126	4	99	128	15	113	99	34.3	76.19	1.54861E-14	151
gene2647	ABP94442.1	transcriptional regulator, HxlR family [Metallosphaera sedula DSM 5348]	128	13	98	111	19	103	86	30.2	67.19	1.84364E-9	113
gene2647	ABP95098.1	transcriptional regulator, HxlR family [Metallosphaera sedula DSM 5348]	128	12	88	118	18	95	78	34.6	60.16	7.51984E-8	102
gene2648	ABP94489.1	major facilitator superfamily MFS_1 [Metallosphaera sedula DSM 5348]	399	22	167	473	19	163	146	28.1	36.59	4.57739E-11	144
gene2648	ABP95032.1	drug resistance transporter, EmrB/QacA subfamily [Metallosphaera sedula DSM 5348]	399	33	381	478	28	338	352	24.1	87.47	8.1922E-10	134
gene2648	ABP95079.1	major facilitator superfamily MFS_1 [Metallosphaera sedula DSM 5348]	399	22	191	477	19	188	171	24.6	42.61	1.66499E-7	115
gene2648	ABP96210.1	major facilitator superfamily MFS_1 [Metallosphaera sedula DSM 5348]	399	11	197	502	22	209	189	24.3	46.87	8.51045E-7	109
gene2648	ABP95169.1	major facilitator superfamily MFS_1 [Metallosphaera sedula DSM 5348]	399	1	220	470	1	211	224	21.9	55.14	2.03097E-6	106
gene2649	ABP94629.1	aldo/keto reductase [Metallosphaera sedula DSM 5348]	280	20	258	265	11	258	255	31.4	85.36	1.60848E-33	304
gene2649	ABP96365.1	aldo/keto reductase [Metallosphaera sedula DSM 5348]	280	12	267	322	8	304	312	24	91.43	2.45791E-7	110
gene2656	ABP94632.1	malate dehydrogenase (NAD) [Metallosphaera sedula DSM 5348]	312	6	311	306	2	300	312	32.7	98.08	3.77443E-36	327
gene2657	ABP94878.1	isocitrate dehydrogenase (NADP) [Metallosphaera sedula DSM 5348]	423	4	423	430	27	428	420	49.8	99.29	2.91271E-138	1036
gene2657	ABP94265.1	3-isopropylmalate dehydrogenase [Metallosphaera sedula DSM 5348]	423	22	373	336	4	284	352	33	83.22	4.87247E-43	384
gene2658	ABP95678.1	citrate synthase [Metallosphaera sedula DSM 5348]	372	1	371	370	1	370	377	42.4	99.73	1.4114E-101	781
gene2658	ABP94458.1	citrate synthase [Metallosphaera sedula DSM 5348]	372	4	372	378	5	378	377	41.4	99.19	8.52838E-87	683
gene2664	ABP95570.1	pyruvate kinase [Metallosphaera sedula DSM 5348]	585	2	472	445	3	444	472	35.4	80.51	4.89399E-84	687
gene2664	ABP95849.1	phosphoenolpyruvate synthase [Metallosphaera sedula DSM 5348]	585	475	581	779	345	450	107	48.6	18.29	8.95828E-21	228
gene2666	ABP95533.1	acetyl-CoA carboxylase carboxyltransferase subunit alpha / acetyl-CoA carboxylase carboxyltransferase subunit beta / propionyl-CoA carboxylase carboxyltransferase subunit [Metallosphaera sedula DSM 5348]	325	138	265	524	350	492	143	30.8	39.38	1.25981E-11	147
gene2667	ABP95533.1	acetyl-CoA carboxylase carboxyltransferase subunit alpha / acetyl-CoA carboxylase carboxyltransferase subunit beta / propionyl-CoA carboxylase carboxyltransferase subunit [Metallosphaera sedula DSM 5348]	290	60	264	524	42	235	212	28.3	70.69	3.8808E-7	110
gene2668	ABP94208.1	Malate dehydrogenase (oxaloacetate-decarboxylating) (NADP(+)) [Metallosphaera sedula DSM 5348]	410	15	405	428	18	416	400	48.7	95.37	4.8117E-128	966
gene2668	ABP95219.1	Malate dehydrogenase (oxaloacetate-decarboxylating) (NADP(+)) [Metallosphaera sedula DSM 5348]	410	15	397	422	11	399	392	48.5	93.41	2.89182E-117	894
gene2675	ABP94707.1	putative signal-transduction protein with CBS domains [Metallosphaera sedula DSM 5348]	438	180	306	375	49	180	133	26.3	29	1.06771E-8	125
gene2675	ABP94941.1	putative signal transduction protein with CBS domains [Metallosphaera sedula DSM 5348]	438	202	306	269	140	250	112	29.5	23.97	7.53291E-8	116
gene2676	ABP96264.1	beta-lactamase domain protein [Metallosphaera sedula DSM 5348]	228	2	227	226	3	226	235	33.2	99.12	1.1024E-35	313
gene2677	ABP95175.1	3-oxoacyl-[acyl-carrier-protein] reductase [Metallosphaera sedula DSM 5348]	255	4	246	247	10	245	249	30.5	95.29	4.24622E-26	248
gene2677	ABP94522.1	short-chain dehydrogenase/reductase SDR [Metallosphaera sedula DSM 5348]	255	3	245	248	2	239	247	27.5	95.29	5.03266E-25	241
gene2677	ABP96212.1	short-chain dehydrogenase/reductase SDR [Metallosphaera sedula DSM 5348]	255	2	246	259	8	254	262	25.6	96.08	4.23971E-14	159
gene2677	ABP95933.1	short-chain dehydrogenase/reductase SDR [Metallosphaera sedula DSM 5348]	255	4	188	243	3	170	186	25.8	72.55	5.00602E-14	158
gene2677	ABP95916.1	short-chain dehydrogenase/reductase SDR [Metallosphaera sedula DSM 5348]	255	2	245	265	7	259	265	24.5	95.69	3.81456E-13	153
gene2679	ABP96128.1	argininosuccinate lyase [Metallosphaera sedula DSM 5348]	458	40	392	448	36	375	357	32.2	77.07	3.50034E-55	479
gene2679	ABP94195.1	Adenylosuccinate lyase [Metallosphaera sedula DSM 5348]	458	28	427	458	25	425	410	22.9	87.34	1.63498E-17	197
gene2679	ABP95619.1	fumarase [Metallosphaera sedula DSM 5348]	458	19	423	438	17	437	452	22.8	88.43	1.41257E-8	124
gene2680	ABP96127.1	argininosuccinate synthase [Metallosphaera sedula DSM 5348]	403	6	387	391	2	380	383	45.2	94.79	1.013E-104	807
gene2681	ABP94718.1	molybdenum cofactor synthesis domain [Metallosphaera sedula DSM 5348]	170	4	162	180	5	172	168	37.5	93.53	1.3106E-33	290
gene2684	ABP94536.1	alkyl hydroperoxide reductase/ Thiol specific antioxidant/ Mal allergen [Metallosphaera sedula DSM 5348]	167	10	165	166	5	165	163	33.7	93.41	6.72043E-20	194
gene2684	ABP95472.1	alkyl hydroperoxide reductase/ Thiol specific antioxidant/ Mal allergen [Metallosphaera sedula DSM 5348]	167	17	152	150	2	136	141	31.2	81.44	2.5099E-10	123
gene2689	ABP94915.1	NAD(+) kinase [Metallosphaera sedula DSM 5348]	276	18	191	246	5	179	185	25.4	63.04	2.21421E-11	140
gene2689	ABP95428.1	NAD(+) kinase [Metallosphaera sedula DSM 5348]	276	54	226	326	41	217	178	21.3	62.68	6.15354E-8	115
gene2691	ABP94583.1	AMP-dependent synthetase and ligase [Metallosphaera sedula DSM 5348]	528	11	515	564	36	544	515	37.9	95.64	3.32626E-101	809
gene2691	ABP95511.1	acetyl-coenzyme A synthetase [Metallosphaera sedula DSM 5348]	528	23	512	664	92	624	536	30.2	92.8	5.54224E-60	529
gene2691	ABP95613.1	3-hydroxypropionyl-CoA synthetase [Metallosphaera sedula DSM 5348]	528	12	512	661	82	620	551	29.6	94.89	3.55681E-51	464
gene2691	ABP94444.1	AMP-dependent synthetase and ligase [Metallosphaera sedula DSM 5348]	528	35	517	608	95	581	499	27.7	91.48	5.87431E-40	376
gene2691	ABP95450.1	AMP-dependent synthetase and ligase [Metallosphaera sedula DSM 5348]	528	25	516	551	54	524	498	27.5	93.18	3.55016E-36	345
gene2701	ABP96286.1	SSU ribosomal protein S4P [Metallosphaera sedula DSM 5348]	200	96	134	180	108	146	39	53.8	19.5	1.91474E-7	106
gene2702	ABP95282.1	aldehyde dehydrogenase [Metallosphaera sedula DSM 5348]	456	24	429	478	77	475	418	28.5	89.04	9.9527E-42	384
gene2702	ABP95929.1	aldehyde dehydrogenase [Metallosphaera sedula DSM 5348]	456	101	418	480	140	464	326	30.7	69.74	1.65577E-38	359
gene2702	ABP95456.1	nonphosphorylating glyceraldehyde-3-phosphate dehydrogenase [Metallosphaera sedula DSM 5348]	456	94	411	504	151	474	329	27.1	69.74	5.29885E-26	264
gene2702	ABP94544.1	delta-1-pyrroline-5-carboxylate dehydrogenase [Metallosphaera sedula DSM 5348]	456	95	409	522	168	497	334	26.3	69.08	1.26572E-24	254
gene2732	ABP95511.1	acetyl-coenzyme A synthetase [Metallosphaera sedula DSM 5348]	572	34	572	664	71	644	575	39.1	94.23	2.0211E-132	1032
gene2732	ABP95613.1	3-hydroxypropionyl-CoA synthetase [Metallosphaera sedula DSM 5348]	572	36	572	661	73	640	580	36.4	93.88	3.77996E-101	820
gene2732	ABP94583.1	AMP-dependent synthetase and ligase [Metallosphaera sedula DSM 5348]	572	57	552	564	53	541	502	36.1	86.71	2.07088E-84	698
gene2732	ABP94444.1	AMP-dependent synthetase and ligase [Metallosphaera sedula DSM 5348]	572	72	572	608	101	596	508	29.7	87.59	2.14121E-57	510
gene2732	ABP95450.1	AMP-dependent synthetase and ligase [Metallosphaera sedula DSM 5348]	572	27	556	551	31	524	537	27.6	92.66	1.16512E-51	466
gene2734	ABP96254.1	putative signal transduction protein with CBS domains [Metallosphaera sedula DSM 5348]	214	4	132	300	175	296	131	27.5	60.28	5.81249E-9	120
gene2734	ABP95012.1	putative signal transduction protein with CBS domains [Metallosphaera sedula DSM 5348]	214	11	124	279	147	261	115	33	53.27	4.44223E-8	113
gene2734	ABP95636.1	putative signal-transduction protein with CBS domains [Metallosphaera sedula DSM 5348]	214	6	132	238	6	118	127	26.8	59.35	5.14482E-8	113
gene2734	ABP94663.1	putative signal transduction protein with CBS domains [Metallosphaera sedula DSM 5348]	214	2	129	258	139	256	129	31	59.81	2.75475E-7	107
gene2734	ABP94663.1	putative signal transduction protein with CBS domains [Metallosphaera sedula DSM 5348]	214	3	142	258	78	205	141	26.2	65.42	9.58969E-7	103
gene2734	ABP94416.1	putative signal transduction protein with CBS domains [Metallosphaera sedula DSM 5348]	214	4	63	128	69	128	60	38.3	28.04	5.00287E-7	101
gene2735	ABP94708.1	histone deacetylase superfamily [Metallosphaera sedula DSM 5348]	388	1	327	348	1	316	328	35.1	84.28	2.67316E-55	469
gene2735	ABP95711.1	histone deacetylase superfamily [Metallosphaera sedula DSM 5348]	388	21	291	341	22	284	279	31.2	69.85	3.09053E-31	297
gene2739	ABP96016.1	3-deoxy-D-arabinoheptulosonate-7-phosphate synthase [Metallosphaera sedula DSM 5348]	358	66	356	330	39	325	291	46.4	81.28	6.39463E-84	658
gene2747	ABP94951.1	thioredoxin [Metallosphaera sedula DSM 5348]	107	19	105	138	53	137	87	26.4	81.31	1.98416E-9	112
gene2751	ABP95219.1	Malate dehydrogenase (oxaloacetate-decarboxylating) (NADP(+)) [Metallosphaera sedula DSM 5348]	565	103	541	422	30	393	445	24.9	77.7	2.27796E-14	173
gene2751	ABP94208.1	Malate dehydrogenase (oxaloacetate-decarboxylating) (NADP(+)) [Metallosphaera sedula DSM 5348]	565	135	541	428	42	402	423	23.4	72.04	4.50392E-14	171
gene2758	ABP95940.1	2'-5' RNA ligase [Metallosphaera sedula DSM 5348]	183	36	135	180	30	128	102	32.4	54.64	5.32457E-7	102
gene2759	ABP95762.1	cysteine synthase [Metallosphaera sedula DSM 5348]	310	14	302	293	20	284	291	30.2	93.23	4.20884E-25	245
gene2759	ABP94188.1	L-threonine ammonia-lyase [Metallosphaera sedula DSM 5348]	310	28	217	402	37	213	190	31.1	61.29	7.85684E-12	148
gene2759	ABP95853.1	L-threonine synthase [Metallosphaera sedula DSM 5348]	310	12	281	394	66	340	296	25	87.1	3.32495E-8	118
gene2759	ABP95558.1	L-threonine synthase [Metallosphaera sedula DSM 5348]	310	33	118	334	66	147	86	34.9	27.74	9.48715E-8	114
gene2760	ABP95977.1	acetylornithine deacetylase or succinyl-diaminopimelate desuccinylase [Metallosphaera sedula DSM 5348]	463	85	217	369	81	209	136	29.4	28.73	2.27846E-7	114
gene2760	ABP95641.1	peptidase M20 [Metallosphaera sedula DSM 5348]	463	82	128	418	66	114	49	49	10.15	3.83071E-7	113
gene2763	ABP95042.1	ABC transporter related protein [Metallosphaera sedula DSM 5348]	234	21	222	305	21	233	216	33.8	86.32	1.70938E-31	288
gene2763	ABP94429.1	daunorubicin resistance ABC transporter ATPase subunit [Metallosphaera sedula DSM 5348]	234	21	217	317	19	225	210	35.7	84.19	2.11498E-28	267
gene2763	ABP94696.1	ABC transporter related protein [Metallosphaera sedula DSM 5348]	234	3	212	301	2	216	220	30.9	89.74	1.9076E-26	252
gene2763	ABP95394.1	ABC transporter related protein [Metallosphaera sedula DSM 5348]	234	21	213	236	19	215	202	31.2	82.48	3.63211E-25	240
gene2763	ABP95232.1	ABC transporter related protein [Metallosphaera sedula DSM 5348]	234	14	211	281	11	210	209	31.6	84.62	5.59169E-25	240
gene2771	ABP95448.1	trehalose-binding protein [Metallosphaera sedula DSM 5348]	425	32	191	479	75	243	171	23.4	37.65	3.25594E-6	105
gene2772	ABP95447.1	trehalose ABC transporter membrane protein [Metallosphaera sedula DSM 5348]	304	23	265	274	6	237	244	26.6	79.93	9.4873E-20	204
gene2772	ABP95340.1	binding-protein-dependent transport systems inner membrane component [Metallosphaera sedula DSM 5348]	304	82	262	548	48	224	181	22.1	59.54	1.82334E-6	105
gene2773	ABP95446.1	trehalose ABC transporter membrane protein [Metallosphaera sedula DSM 5348]	273	44	272	266	42	265	233	25.8	83.88	6.25978E-14	159
gene2775	ABP95218.1	GCN5-related N-acetyltransferase [Metallosphaera sedula DSM 5348]	161	4	140	153	2	145	144	25	85.09	1.16994E-6	97
gene2777	ABP94266.1	Isoleucyl-tRNA synthetase [Metallosphaera sedula DSM 5348]	804	3	635	1066	25	671	720	22.6	78.73	5.43213E-33	334
gene2777	ABP96080.1	leucyl-tRNA synthetase [Metallosphaera sedula DSM 5348]	804	7	350	950	15	330	371	27.5	42.79	5.01605E-30	309
gene2777	ABP96080.1	leucyl-tRNA synthetase [Metallosphaera sedula DSM 5348]	804	521	746	950	582	810	240	29.6	28.11	1.69314E-20	229
gene2777	ABP94748.1	leucyl-tRNA synthetase [Metallosphaera sedula DSM 5348]	804	7	342	938	8	313	364	26.6	41.79	5.68008E-29	300
gene2777	ABP94748.1	leucyl-tRNA synthetase [Metallosphaera sedula DSM 5348]	804	521	736	938	571	788	235	24.3	26.87	1.14873E-6	113
gene2777	ABP95838.1	valyl-tRNA synthetase [Metallosphaera sedula DSM 5348]	804	8	400	808	23	336	410	27.6	48.88	9.57674E-27	281
gene2777	ABP95838.1	valyl-tRNA synthetase [Metallosphaera sedula DSM 5348]	804	304	784	808	250	789	580	21.4	59.83	3.32585E-13	168
gene2780	ABP94594.1	major facilitator superfamily MFS_1 [Metallosphaera sedula DSM 5348]	394	19	357	364	18	342	365	24.4	86.04	4.82059E-8	119
gene2783	ABP95686.1	ABC transporter related protein [Metallosphaera sedula DSM 5348]	250	2	220	224	3	220	219	41.6	87.6	4.32081E-59	473
gene2783	ABP95445.1	trehalose ABC transporter ATP-binding protein [Metallosphaera sedula DSM 5348]	250	1	244	324	1	229	245	33.5	97.6	1.12088E-36	327
gene2783	ABP95341.1	carbohydrate ABC transporter ATP-binding protein, CUT1 family [Metallosphaera sedula DSM 5348]	250	1	206	312	1	194	209	33.5	82.4	3.6304E-33	302
gene2783	ABP96345.1	oligopeptide/dipeptide ABC transporter, ATPase subunit [Metallosphaera sedula DSM 5348]	250	24	220	416	28	254	227	30.4	78.8	1.91797E-25	248
gene2783	ABP95215.1	oligopeptide/dipeptide ABC transporter, ATPase subunit [Metallosphaera sedula DSM 5348]	250	24	213	310	30	227	206	33.5	76	4.64283E-25	243
gene2786	ABP95684.1	protein of unknown function DUF214 [Metallosphaera sedula DSM 5348]	436	1	436	409	1	409	452	21.7	100	3.82794E-8	120
gene2787	ABP95686.1	ABC transporter related protein [Metallosphaera sedula DSM 5348]	231	2	221	224	1	218	220	46.4	95.24	1.72429E-62	494
gene2787	ABP95445.1	trehalose ABC transporter ATP-binding protein [Metallosphaera sedula DSM 5348]	231	24	221	324	17	209	199	36.2	85.71	1.50998E-36	325
gene2787	ABP95341.1	carbohydrate ABC transporter ATP-binding protein, CUT1 family [Metallosphaera sedula DSM 5348]	231	18	205	312	11	190	188	36.7	81.39	5.51321E-35	313
gene2787	ABP94623.1	oligopeptide/dipeptide ABC transporter, ATPase subunit [Metallosphaera sedula DSM 5348]	231	10	228	313	6	232	228	37.3	94.81	1.26312E-33	304
gene2787	ABP95214.1	oligopeptide/dipeptide ABC transporter, ATPase subunit [Metallosphaera sedula DSM 5348]	231	16	205	330	19	226	210	36.7	82.25	3.63679E-31	287
gene2791	ABP94743.1	ABC transporter related protein [Metallosphaera sedula DSM 5348]	292	1	220	241	3	224	224	30.8	75.34	2.39679E-29	274
gene2791	ABP95042.1	ABC transporter related protein [Metallosphaera sedula DSM 5348]	292	1	284	305	1	282	305	27.9	97.26	5.664E-27	259
gene2791	ABP94429.1	daunorubicin resistance ABC transporter ATPase subunit [Metallosphaera sedula DSM 5348]	292	2	196	317	4	202	200	32	66.78	1.27764E-26	257
gene2791	ABP94792.1	ABC transporter related protein [Metallosphaera sedula DSM 5348]	292	2	197	243	8	206	207	30.9	67.12	3.04282E-24	236
gene2791	ABP95341.1	carbohydrate ABC transporter ATP-binding protein, CUT1 family [Metallosphaera sedula DSM 5348]	292	2	214	312	3	218	219	29.7	72.95	5.62093E-20	206
gene2798	ABP95339.1	Glycerophosphodiester phosphodiesterase [Metallosphaera sedula DSM 5348]	269	28	267	245	7	245	253	26.9	89.22	2.27002E-18	191
gene2801	ABP95773.1	Carbonic anhydrase/acetyltransferase isoleucine patch superfamily-like protein [Metallosphaera sedula DSM 5348]	172	5	162	172	2	162	161	42.9	91.86	6.09069E-42	346
gene2802	ABP94585.1	amino acid/polyamine/organocation transporter, APC superfamily [Metallosphaera sedula DSM 5348]	467	22	331	410	14	314	322	24.5	66.38	4.22436E-17	193
gene2802	ABP94638.1	amino acid/polyamine/organocation transporter, APC superfamily [Metallosphaera sedula DSM 5348]	467	8	247	511	3	241	251	24.7	51.39	7.55562E-13	160
gene2802	ABP95612.1	amino acid/polyamine/organocation transporter, APC superfamily [Metallosphaera sedula DSM 5348]	467	3	332	635	15	386	390	23.1	70.66	5.58606E-12	153
gene2802	ABP95061.1	amino acid/polyamine/organocation transporter, APC superfamily [Metallosphaera sedula DSM 5348]	467	21	354	467	5	337	353	26.1	71.52	7.58935E-8	119
gene2802	ABP94538.1	amino acid/polyamine/organocation transporter, APC superfamily [Metallosphaera sedula DSM 5348]	467	3	273	539	2	280	295	23.1	58.03	1.4388E-7	117
gene2803	ABP95758.1	glutamine--fructose-6-phosphate transaminase [Metallosphaera sedula DSM 5348]	632	74	115	595	101	142	42	42.9	6.65	2.94778E-6	107
gene2807	ABP94617.1	peptidase S9, prolyl oligopeptidase active site domain protein [Metallosphaera sedula DSM 5348]	257	20	243	536	300	519	237	29.5	87.16	1.31768E-14	167
gene2809	ABP95535.1	ABC transporter related protein [Metallosphaera sedula DSM 5348]	260	44	256	215	1	211	216	38.9	81.92	6.70326E-41	350
gene2809	ABP95686.1	ABC transporter related protein [Metallosphaera sedula DSM 5348]	260	1	194	224	1	202	203	35.5	74.62	1.77687E-35	314
gene2809	ABP95341.1	carbohydrate ABC transporter ATP-binding protein, CUT1 family [Metallosphaera sedula DSM 5348]	260	19	218	312	14	212	203	33.5	76.92	5.38328E-31	287
gene2809	ABP95445.1	trehalose ABC transporter ATP-binding protein [Metallosphaera sedula DSM 5348]	260	29	225	324	24	220	200	32.5	75.77	5.53415E-29	273
gene2809	ABP94743.1	ABC transporter related protein [Metallosphaera sedula DSM 5348]	260	1	225	241	1	218	229	32.8	86.54	3.75788E-26	249
gene2823	ABP95461.1	galactonate dehydratase [Metallosphaera sedula DSM 5348]	371	92	362	393	84	371	301	25.9	73.05	6.56303E-23	234
gene2823	ABP95287.1	Mandelate racemase/muconate lactonizing enzyme, C-terminal domain protein [Metallosphaera sedula DSM 5348]	371	44	360	380	38	359	344	25.3	85.44	4.19532E-18	198
gene2824	ABP95183.1	AMP-dependent synthetase and ligase [Metallosphaera sedula DSM 5348]	487	18	482	498	24	491	492	31.1	95.48	1.36706E-60	522
gene2824	ABP94578.1	AMP-dependent synthetase and ligase [Metallosphaera sedula DSM 5348]	487	25	484	535	30	535	509	26.5	94.46	8.42179E-48	432
gene2824	ABP94571.1	AMP-dependent synthetase and ligase [Metallosphaera sedula DSM 5348]	487	6	485	549	24	543	523	25.4	98.56	3.84144E-41	382
gene2824	ABP95385.1	AMP-dependent synthetase and ligase [Metallosphaera sedula DSM 5348]	487	152	480	699	358	690	340	30	67.56	5.19152E-40	377
gene2824	ABP95511.1	acetyl-coenzyme A synthetase [Metallosphaera sedula DSM 5348]	487	25	475	664	113	624	523	26.4	92.61	5.80844E-34	330
gene2825	ABP96141.1	short chain enoyl-CoA hydratase [Metallosphaera sedula DSM 5348]	272	25	265	259	17	256	256	33.6	88.6	3.14492E-37	329
gene2825	ABP94561.1	short chain enoyl-CoA hydratase [Metallosphaera sedula DSM 5348]	272	25	265	251	14	249	244	32.4	88.6	7.77859E-28	262
gene2825	ABP94576.1	3-hydroxyacyl-CoA dehydrogenase, NAD-binding protein [Metallosphaera sedula DSM 5348]	272	8	265	651	393	648	260	30.4	94.85	6.61844E-25	250
gene2825	ABP94741.1	methylglutaconyl-CoA hydratase [Metallosphaera sedula DSM 5348]	272	13	265	254	2	248	259	25.9	93.01	1.70102E-13	156
gene2825	ABP94513.1	Enoyl-CoA hydratase/isomerase [Metallosphaera sedula DSM 5348]	272	13	217	239	2	214	238	27.7	75.37	7.22737E-10	129
gene2826	ABP96261.1	alpha/beta hydrolase fold protein [Metallosphaera sedula DSM 5348]	274	25	121	249	20	113	98	28.6	35.4	1.03567E-6	104
gene2827	ABP96069.1	acetolactate synthase, large subunit [Metallosphaera sedula DSM 5348]	578	53	521	572	52	513	503	21.3	81.14	5.35247E-8	121
gene2827	ABP95202.1	acetolactate synthase, large subunit [Metallosphaera sedula DSM 5348]	578	27	248	551	22	228	233	26.6	38.41	4.76149E-7	114
gene2828	ABP95842.1	anthranilate synthase, component I [Metallosphaera sedula DSM 5348]	470	192	466	420	145	418	278	31.3	58.51	4.31822E-37	347
gene2862	ABP95282.1	aldehyde dehydrogenase [Metallosphaera sedula DSM 5348]	490	7	476	478	5	474	484	34.5	95.92	1.60184E-86	700
gene2862	ABP95929.1	aldehyde dehydrogenase [Metallosphaera sedula DSM 5348]	490	5	463	480	4	461	468	33.3	93.67	3.99254E-80	656
gene2862	ABP94544.1	delta-1-pyrroline-5-carboxylate dehydrogenase [Metallosphaera sedula DSM 5348]	490	45	463	522	81	504	429	32.6	85.51	3.64588E-62	535
gene2862	ABP95456.1	nonphosphorylating glyceraldehyde-3-phosphate dehydrogenase [Metallosphaera sedula DSM 5348]	490	6	485	504	26	500	495	28.9	97.96	8.95931E-56	489
gene2871	ABP95179.1	Bacitracin resistance protein BacA [Metallosphaera sedula DSM 5348]	276	11	210	291	22	217	209	26.3	72.46	4.58256E-13	154
gene2882	ABP96289.1	protein of unknown function UPF0047 [Metallosphaera sedula DSM 5348]	138	1	133	131	1	131	134	32.8	96.38	5.10492E-20	191
gene2893	ABP94607.1	isochorismatase hydrolase [Metallosphaera sedula DSM 5348]	214	3	156	184	2	167	171	24	71.96	1.76985E-6	100
gene2897	ABP95956.1	translation initiation factor 2 subunit alpha (aeIF-2a) [Metallosphaera sedula DSM 5348]	130	8	88	256	12	94	83	30.1	62.31	1.06334E-7	105
gene2898	ABP95839.1	L-aspartate aminotransferase apoenzyme [Metallosphaera sedula DSM 5348]	389	34	387	396	35	393	362	35.1	91	5.91897E-68	559
gene2898	ABP96259.1	putative transcriptional regulator, GntR family [Metallosphaera sedula DSM 5348]	389	7	378	401	7	390	399	26.3	95.63	8.22878E-22	227
gene2898	ABP94367.1	putative transcriptional regulator, GntR family [Metallosphaera sedula DSM 5348]	389	64	385	376	61	374	327	24.2	82.78	7.30235E-17	189
gene2898	ABP95064.1	transcriptional regulator, GntR family [Metallosphaera sedula DSM 5348]	389	34	373	367	3	350	369	24.7	87.4	8.7003E-17	188
gene2898	ABP96321.1	L-threonine O-3-phosphate decarboxylase [Metallosphaera sedula DSM 5348]	389	89	249	323	62	192	164	27.4	41.39	7.08638E-8	117
gene2899	ABP94343.1	transcriptional regulator, AsnC family [Metallosphaera sedula DSM 5348]	166	2	146	141	4	140	146	31.5	87.35	1.03889E-12	140
gene2899	ABP95370.1	transcriptional regulator, AsnC family [Metallosphaera sedula DSM 5348]	166	2	149	152	5	147	148	28.4	89.16	2.63287E-10	123
gene2899	ABP95363.1	transcriptional regulator, AsnC family [Metallosphaera sedula DSM 5348]	166	2	153	152	5	151	152	27.6	91.57	6.32977E-10	120
gene2899	ABP96432.1	transcriptional regulator, AsnC family [Metallosphaera sedula DSM 5348]	166	63	143	86	2	79	81	30.9	48.8	1.89311E-6	93
gene2900	ABP96198.1	hydrolase or acyltransferase (alpha/beta hydrolase superfamily)-like protein [Metallosphaera sedula DSM 5348]	273	12	129	199	8	122	121	30.6	43.22	4.35618E-10	129
gene2900	ABP96261.1	alpha/beta hydrolase fold protein [Metallosphaera sedula DSM 5348]	273	21	127	249	12	116	110	32.7	39.19	9.57489E-7	105
gene2902	ABP95839.1	L-aspartate aminotransferase apoenzyme [Metallosphaera sedula DSM 5348]	387	38	386	396	43	391	364	25.5	90.18	4.75368E-24	243
gene2902	ABP96259.1	putative transcriptional regulator, GntR family [Metallosphaera sedula DSM 5348]	387	87	380	401	97	391	313	23.6	75.97	6.76648E-8	117
gene2902	ABP96082.1	histidinol phosphate aminotransferase apoenzyme [Metallosphaera sedula DSM 5348]	387	26	247	391	58	266	224	23.2	57.36	6.39233E-6	101
gene2906	ABP94489.1	major facilitator superfamily MFS_1 [Metallosphaera sedula DSM 5348]	414	73	179	473	57	163	107	32.7	25.85	8.75764E-11	142
gene2906	ABP95259.1	major facilitator superfamily MFS_1 [Metallosphaera sedula DSM 5348]	414	35	210	477	19	184	176	25.6	42.51	2.31666E-9	130
gene2906	ABP95079.1	major facilitator superfamily MFS_1 [Metallosphaera sedula DSM 5348]	414	73	195	477	57	175	123	29.3	29.71	1.43061E-8	124
gene2906	ABP95063.1	major facilitator superfamily MFS_1 [Metallosphaera sedula DSM 5348]	414	79	182	470	61	165	106	34.9	25.12	1.31113E-6	108
gene2906	ABP96210.1	major facilitator superfamily MFS_1 [Metallosphaera sedula DSM 5348]	414	62	208	502	60	206	149	24.8	35.51	9.83887E-6	101
gene2913	ABP95341.1	carbohydrate ABC transporter ATP-binding protein, CUT1 family [Metallosphaera sedula DSM 5348]	510	5	217	312	3	208	214	29.9	41.76	8.42184E-23	235
gene2913	ABP95341.1	carbohydrate ABC transporter ATP-binding protein, CUT1 family [Metallosphaera sedula DSM 5348]	510	270	479	312	15	209	212	23.6	41.18	1.1642E-12	156
gene2913	ABP95445.1	trehalose ABC transporter ATP-binding protein [Metallosphaera sedula DSM 5348]	510	5	217	324	3	210	217	30.4	41.76	1.63078E-21	226
gene2913	ABP95445.1	trehalose ABC transporter ATP-binding protein [Metallosphaera sedula DSM 5348]	510	280	479	324	25	211	210	23.3	39.22	2.52634E-9	130
gene2913	ABP94743.1	ABC transporter related protein [Metallosphaera sedula DSM 5348]	510	4	217	241	9	208	216	30.1	41.96	4.64004E-20	212
gene2913	ABP94743.1	ABC transporter related protein [Metallosphaera sedula DSM 5348]	510	268	491	241	15	221	228	30.7	43.92	2.0995E-18	199
gene2913	ABP95198.1	ABC transporter related protein [Metallosphaera sedula DSM 5348]	510	24	487	512	24	487	501	24.6	90.98	5.40439E-19	211
gene2913	ABP95198.1	ABC transporter related protein [Metallosphaera sedula DSM 5348]	510	22	220	512	294	481	209	25.4	39.02	4.65163E-12	154
gene2913	ABP95198.1	ABC transporter related protein [Metallosphaera sedula DSM 5348]	510	267	483	512	14	224	228	22.8	42.55	2.66324E-6	107
gene2913	ABP94429.1	daunorubicin resistance ABC transporter ATPase subunit [Metallosphaera sedula DSM 5348]	510	3	209	317	2	202	208	28.8	40.59	2.34859E-18	201
gene2913	ABP94429.1	daunorubicin resistance ABC transporter ATPase subunit [Metallosphaera sedula DSM 5348]	510	272	470	317	18	202	204	25	39.02	4.12816E-7	112
gene2917	ABP96042.1	NADH dehydrogenase (quinone) [Metallosphaera sedula DSM 5348]	800	84	495	1152	576	1014	455	27.9	51.5	2.41585E-34	345
gene2917	ABP96042.1	NADH dehydrogenase (quinone) [Metallosphaera sedula DSM 5348]	800	60	500	1152	51	484	457	30.2	55.13	2.07354E-33	337
gene2917	ABP95585.1	NADH/Ubiquinone/plastoquinone (complex I) [Metallosphaera sedula DSM 5348]	800	66	414	431	44	367	350	26.9	43.63	7.0832E-22	235
gene2917	ABP96043.1	NADH dehydrogenase subunit N [Metallosphaera sedula DSM 5348]	800	73	411	463	68	395	348	22.7	42.38	1.04491E-7	120
gene2917	ABP95588.1	NADH/Ubiquinone/plastoquinone (complex I) [Metallosphaera sedula DSM 5348]	800	93	389	570	60	335	311	29.3	37.13	1.31499E-6	111
gene2920	ABP96043.1	NADH dehydrogenase subunit N [Metallosphaera sedula DSM 5348]	496	145	404	463	139	398	269	29.4	52.42	6.91271E-17	193
gene2920	ABP95585.1	NADH/Ubiquinone/plastoquinone (complex I) [Metallosphaera sedula DSM 5348]	496	105	406	431	81	369	305	25.6	60.89	1.81314E-15	181
gene2920	ABP96042.1	NADH dehydrogenase (quinone) [Metallosphaera sedula DSM 5348]	496	85	396	1152	71	397	334	24.6	62.9	1.25245E-14	177
gene2933	ABP95778.1	Quinolinate phosphoribosyl transferase [Metallosphaera sedula DSM 5348]	488	15	367	388	17	330	364	30.8	72.34	2.20135E-33	317
gene2934	ABP95683.1	isochorismatase hydrolase [Metallosphaera sedula DSM 5348]	183	2	162	199	22	171	161	31.7	87.98	3.82881E-20	199
gene2934	ABP94607.1	isochorismatase hydrolase [Metallosphaera sedula DSM 5348]	183	88	175	184	84	169	88	38.6	48.09	5.9087E-12	137
gene2941	ABP94522.1	short-chain dehydrogenase/reductase SDR [Metallosphaera sedula DSM 5348]	243	3	228	248	2	223	232	28.4	93	8.81599E-14	156
gene2941	ABP95933.1	short-chain dehydrogenase/reductase SDR [Metallosphaera sedula DSM 5348]	243	5	188	243	4	176	185	28.6	75.72	1.43334E-10	133
gene2941	ABP95384.1	short-chain dehydrogenase/reductase SDR [Metallosphaera sedula DSM 5348]	243	2	186	254	7	190	193	25.4	76.13	3.64196E-8	115
gene2941	ABP95175.1	3-oxoacyl-[acyl-carrier-protein] reductase [Metallosphaera sedula DSM 5348]	243	5	230	247	11	230	238	26.5	93	8.92638E-8	112
gene2952	ABP95183.1	AMP-dependent synthetase and ligase [Metallosphaera sedula DSM 5348]	2375	1522	2018	498	22	487	515	24.7	20.93	4.10761E-27	284
gene2952	ABP95183.1	AMP-dependent synthetase and ligase [Metallosphaera sedula DSM 5348]	2375	477	942	498	35	487	496	24.8	19.62	9.72724E-27	281
gene2952	ABP95385.1	AMP-dependent synthetase and ligase [Metallosphaera sedula DSM 5348]	2375	478	942	699	238	688	485	24.3	19.58	1.78222E-25	275
gene2952	ABP95385.1	AMP-dependent synthetase and ligase [Metallosphaera sedula DSM 5348]	2375	1662	2018	699	354	688	369	25.5	15.03	6.76136E-15	187
gene2952	ABP95613.1	3-hydroxypropionyl-CoA synthetase [Metallosphaera sedula DSM 5348]	2375	1526	2020	661	98	625	545	23.3	20.84	1.36478E-22	251
gene2952	ABP95613.1	3-hydroxypropionyl-CoA synthetase [Metallosphaera sedula DSM 5348]	2375	467	896	661	97	573	503	23.7	18.11	5.61644E-17	204
gene2952	ABP94583.1	AMP-dependent synthetase and ligase [Metallosphaera sedula DSM 5348]	2375	473	942	564	68	544	488	24.6	19.79	3.10108E-22	247
gene2952	ABP94583.1	AMP-dependent synthetase and ligase [Metallosphaera sedula DSM 5348]	2375	1512	2018	564	43	544	542	24.4	21.35	2.99817E-16	197
gene2952	ABP94444.1	AMP-dependent synthetase and ligase [Metallosphaera sedula DSM 5348]	2375	1543	2018	608	112	579	499	24.2	20.04	1.5368E-20	233
gene2952	ABP94444.1	AMP-dependent synthetase and ligase [Metallosphaera sedula DSM 5348]	2375	473	896	608	99	531	453	23.4	17.85	3.28431E-20	230
gene2953	ABP95683.1	isochorismatase hydrolase [Metallosphaera sedula DSM 5348]	308	25	164	199	17	153	141	31.9	45.45	9.80592E-16	171
gene2953	ABP94607.1	isochorismatase hydrolase [Metallosphaera sedula DSM 5348]	308	26	208	184	7	180	187	26.7	59.42	1.76765E-12	147
gene2954	ABP94578.1	AMP-dependent synthetase and ligase [Metallosphaera sedula DSM 5348]	541	26	530	535	9	533	535	26.9	93.35	1.48858E-42	395
gene2954	ABP95183.1	AMP-dependent synthetase and ligase [Metallosphaera sedula DSM 5348]	541	52	527	498	36	489	485	27.2	87.99	3.46995E-39	368
gene2954	ABP95385.1	AMP-dependent synthetase and ligase [Metallosphaera sedula DSM 5348]	541	51	531	699	237	694	492	26.8	88.91	1.0398E-37	361
gene2954	ABP94571.1	AMP-dependent synthetase and ligase [Metallosphaera sedula DSM 5348]	541	20	532	549	16	543	547	27.4	94.82	2.92176E-32	316
gene2954	ABP94583.1	AMP-dependent synthetase and ligase [Metallosphaera sedula DSM 5348]	541	22	541	564	40	560	543	26	96.12	1.44543E-26	273
gene2955	ABP95842.1	anthranilate synthase, component I [Metallosphaera sedula DSM 5348]	398	87	393	420	110	419	321	30.2	77.14	6.26843E-29	281
gene2956	ABP94522.1	short-chain dehydrogenase/reductase SDR [Metallosphaera sedula DSM 5348]	261	11	256	248	3	239	247	30.8	94.25	8.60132E-33	297
gene2956	ABP95175.1	3-oxoacyl-[acyl-carrier-protein] reductase [Metallosphaera sedula DSM 5348]	261	11	259	247	10	247	251	31.5	95.4	1.13542E-32	296
gene2956	ABP96212.1	short-chain dehydrogenase/reductase SDR [Metallosphaera sedula DSM 5348]	261	1	256	259	1	253	263	28.5	98.08	2.74429E-22	221
gene2956	ABP95933.1	short-chain dehydrogenase/reductase SDR [Metallosphaera sedula DSM 5348]	261	11	194	243	3	174	184	32.1	70.5	1.02117E-20	208
gene2956	ABP95384.1	short-chain dehydrogenase/reductase SDR [Metallosphaera sedula DSM 5348]	261	6	259	254	4	247	261	26.4	97.32	2.19196E-19	198
gene2958	ABP94539.1	oxidoreductase, molybdopterin binding protein [Metallosphaera sedula DSM 5348]	198	10	195	200	2	186	186	39.8	93.94	5.21922E-48	392
gene2958	ABP95271.1	oxidoreductase, molybdopterin binding protein [Metallosphaera sedula DSM 5348]	198	38	183	207	55	201	148	31.8	73.74	2.65666E-22	216
gene2965	ABP95666.1	FAD-dependent pyridine nucleotide-disulfide oxidoreductase [Metallosphaera sedula DSM 5348]	406	7	394	327	2	327	398	26.9	95.57	1.95354E-24	245
gene2965	ABP95481.1	FAD-dependent pyridine nucleotide-disulfide oxidoreductase [Metallosphaera sedula DSM 5348]	406	7	343	384	2	311	344	24.1	83	3.65041E-12	152
gene2965	ABP96199.1	sulfide-quinone oxidoreductase [Metallosphaera sedula DSM 5348]	406	7	142	409	3	142	141	25.5	33.5	1.14512E-10	140
gene2965	ABP95204.1	FAD-dependent pyridine nucleotide-disulfide oxidoreductase [Metallosphaera sedula DSM 5348]	406	29	327	391	23	305	306	24.2	73.65	1.299E-8	124
gene2966	ABP94918.1	FAD-dependent pyridine nucleotide-disulfide oxidoreductase [Metallosphaera sedula DSM 5348]	331	8	328	335	7	330	325	43.4	96.98	3.02472E-86	672
gene2966	ABP94807.1	thioredoxin reductase (NADPH) [Metallosphaera sedula DSM 5348]	331	8	317	323	16	319	313	25.9	93.66	5.51043E-21	216
gene2966	ABP95666.1	FAD-dependent pyridine nucleotide-disulfide oxidoreductase [Metallosphaera sedula DSM 5348]	331	155	310	327	121	273	166	29.5	47.13	1.25594E-6	106
gene2971	ABP94743.1	ABC transporter related protein [Metallosphaera sedula DSM 5348]	234	1	209	241	3	207	210	34.8	89.32	7.72102E-37	322
gene2971	ABP94792.1	ABC transporter related protein [Metallosphaera sedula DSM 5348]	234	2	209	243	8	212	212	33	88.89	1.60299E-35	313
gene2971	ABP94429.1	daunorubicin resistance ABC transporter ATPase subunit [Metallosphaera sedula DSM 5348]	234	6	200	317	8	200	196	33.2	83.33	6.92091E-33	299
gene2971	ABP94696.1	ABC transporter related protein [Metallosphaera sedula DSM 5348]	234	6	209	301	8	205	204	33.3	87.18	1.30537E-32	296
gene2971	ABP95394.1	ABC transporter related protein [Metallosphaera sedula DSM 5348]	234	2	234	236	4	229	234	32.5	99.57	1.95214E-32	291
gene2976	ABP95933.1	short-chain dehydrogenase/reductase SDR [Metallosphaera sedula DSM 5348]	253	9	221	243	4	211	221	28.5	84.19	1.63361E-17	184
gene2976	ABP94522.1	short-chain dehydrogenase/reductase SDR [Metallosphaera sedula DSM 5348]	253	9	204	248	4	213	216	27.8	77.47	1.65505E-14	162
gene2976	ABP95384.1	short-chain dehydrogenase/reductase SDR [Metallosphaera sedula DSM 5348]	253	2	192	254	3	191	196	27.6	75.49	1.62246E-13	155
gene2976	ABP95175.1	3-oxoacyl-[acyl-carrier-protein] reductase [Metallosphaera sedula DSM 5348]	253	9	191	247	11	192	189	28	72.33	3.45971E-11	138
gene2976	ABP96212.1	short-chain dehydrogenase/reductase SDR [Metallosphaera sedula DSM 5348]	253	1	107	259	3	112	110	28.2	42.29	8.49127E-6	97
gene2981	ABP95666.1	FAD-dependent pyridine nucleotide-disulfide oxidoreductase [Metallosphaera sedula DSM 5348]	355	76	325	327	62	316	268	27.6	70.42	5.79307E-15	172
gene2981	ABP94664.1	FAD-dependent pyridine nucleotide-disulfide oxidoreductase [Metallosphaera sedula DSM 5348]	355	3	303	396	6	292	309	23.3	84.79	3.88505E-13	159
gene2981	ABP94530.1	FAD-dependent pyridine nucleotide-disulfide oxidoreductase [Metallosphaera sedula DSM 5348]	355	1	291	384	1	312	320	24.4	81.97	4.65411E-10	134
gene2981	ABP95481.1	FAD-dependent pyridine nucleotide-disulfide oxidoreductase [Metallosphaera sedula DSM 5348]	355	3	305	384	2	312	324	21.3	85.35	2.13989E-6	105
gene2984	ABP94572.1	peptidase S9, prolyl oligopeptidase active site domain protein [Metallosphaera sedula DSM 5348]	658	148	658	583	115	582	515	32.2	77.66	4.6719E-70	605
gene2984	ABP94617.1	peptidase S9, prolyl oligopeptidase active site domain protein [Metallosphaera sedula DSM 5348]	658	434	632	536	323	512	201	32.8	30.24	3.004E-26	272
gene2985	ABP94847.1	homoserine kinase [Metallosphaera sedula DSM 5348]	309	11	299	311	7	308	310	25.8	93.53	1.67056E-12	152
gene2986	ABP95853.1	L-threonine synthase [Metallosphaera sedula DSM 5348]	355	25	350	394	61	391	337	45.4	91.83	9.1379E-84	662
gene2986	ABP95558.1	L-threonine synthase [Metallosphaera sedula DSM 5348]	355	13	322	334	38	332	318	29.2	87.32	6.86404E-27	262
gene2986	ABP94188.1	L-threonine ammonia-lyase [Metallosphaera sedula DSM 5348]	355	27	194	402	20	183	170	27.6	47.32	1.4706E-12	155
gene2986	ABP95762.1	cysteine synthase [Metallosphaera sedula DSM 5348]	355	25	204	293	11	192	186	29	50.7	5.7781E-10	133
gene2986	ABP95846.1	tryptophan synthase, beta chain [Metallosphaera sedula DSM 5348]	355	13	325	424	56	413	364	23.4	88.17	3.55185E-7	111
gene2987	ABP96143.1	homoserine dehydrogenase [Metallosphaera sedula DSM 5348]	433	3	320	317	5	314	323	30.7	73.44	1.39613E-37	344
gene2990	ABP94853.1	HAD-superfamily hydrolase, subfamily IIA [Metallosphaera sedula DSM 5348]	256	3	251	263	4	260	257	32.7	97.27	3.38934E-39	342
gene2997	ABP94724.1	protein of unknown function DUF81 [Metallosphaera sedula DSM 5348]	273	50	271	284	47	281	236	29.2	81.32	7.45487E-15	167
gene2997	ABP95261.1	protein of unknown function DUF81 [Metallosphaera sedula DSM 5348]	273	2	269	262	14	260	268	26.1	98.17	1.26762E-14	164
gene2998	ABP94595.1	protein of unknown function DUF72 [Metallosphaera sedula DSM 5348]	283	2	267	217	3	210	269	25.7	93.99	3.48572E-9	123
gene3006	ABP94489.1	major facilitator superfamily MFS_1 [Metallosphaera sedula DSM 5348]	398	23	152	473	25	153	130	24.6	32.66	1.16105E-10	141
gene3006	ABP95079.1	major facilitator superfamily MFS_1 [Metallosphaera sedula DSM 5348]	398	23	189	477	25	191	172	24.4	41.96	5.05548E-10	135
gene3006	ABP95169.1	major facilitator superfamily MFS_1 [Metallosphaera sedula DSM 5348]	398	9	188	470	15	190	181	19.9	45.23	1.54677E-9	131
gene3006	ABP95259.1	major facilitator superfamily MFS_1 [Metallosphaera sedula DSM 5348]	398	23	172	477	20	173	155	27.1	37.69	1.6561E-8	123
gene3006	ABP95063.1	major facilitator superfamily MFS_1 [Metallosphaera sedula DSM 5348]	398	44	190	470	50	191	148	26.4	36.93	5.38191E-8	119
gene3007	ABP95003.1	aminotransferase, class V [Metallosphaera sedula DSM 5348]	417	11	407	383	3	382	405	29.1	95.2	3.93035E-36	336
gene3007	ABP95829.1	aminotransferase, class V [Metallosphaera sedula DSM 5348]	417	14	368	372	1	328	358	26	85.13	7.63726E-29	280
gene3010	ABP95445.1	trehalose ABC transporter ATP-binding protein [Metallosphaera sedula DSM 5348]	368	31	247	324	29	245	217	50.2	58.97	5.92573E-77	612
gene3010	ABP95341.1	carbohydrate ABC transporter ATP-binding protein, CUT1 family [Metallosphaera sedula DSM 5348]	368	3	250	312	2	244	248	48	67.39	3.10519E-70	566
gene3010	ABP95686.1	ABC transporter related protein [Metallosphaera sedula DSM 5348]	368	1	215	224	1	222	226	36.7	58.42	3.04413E-38	340
gene3010	ABP95535.1	ABC transporter related protein [Metallosphaera sedula DSM 5348]	368	41	209	215	1	169	173	37.6	45.92	4.28459E-27	258
gene3010	ABP94743.1	ABC transporter related protein [Metallosphaera sedula DSM 5348]	368	1	222	241	1	218	223	28.7	60.33	2.24335E-26	254
gene3012	ABP94772.1	PfkB domain protein [Metallosphaera sedula DSM 5348]	284	13	269	269	15	250	265	27.9	90.49	2.19152E-11	141
gene3012	ABP94362.1	ribokinase [Metallosphaera sedula DSM 5348]	284	23	265	291	36	275	250	24.4	85.56	4.52817E-11	140
gene3013	ABP95340.1	binding-protein-dependent transport systems inner membrane component [Metallosphaera sedula DSM 5348]	294	31	233	548	281	478	208	28.4	69.05	7.09585E-12	148
gene3013	ABP95446.1	trehalose ABC transporter membrane protein [Metallosphaera sedula DSM 5348]	294	88	294	266	64	266	210	26.2	70.41	5.15199E-8	115
[truncated: 580 more rows]

## Sheet: Table S2
Table S2. COG Annotation Results Details
Sample Name	Category	GO Description	GO ID	Gene No.	Percent(%)
XM18_5	cellular_component	integral component of membrane	GO:0016021	619	16.47
XM18_5	cellular_component	cytoplasm	GO:0005737	323	8.59
XM18_5	cellular_component	plasma membrane	GO:0005886	297	7.9
XM18_5	molecular_function	ATP binding	GO:0005524	282	7.5
XM18_5	molecular_function	DNA binding	GO:0003677	194	5.16
XM18_5	molecular_function	metal ion binding	GO:0046872	159	4.23
XM18_5	molecular_function	hydrolase activity	GO:0016787	124	3.3
XM18_5	molecular_function	DNA-binding transcription factor activity	GO:0003700	84	2.23
XM18_5	molecular_function	transmembrane transporter activity	GO:0022857	83	2.21
XM18_5	molecular_function	oxidoreductase activity	GO:0016491	74	1.97
XM18_5	biological_process	regulation of DNA-templated transcription	GO:0006355	69	1.84
XM18_5	biological_process	phosphorylation	GO:0016310	67	1.78
XM18_5	molecular_function	transferase activity	GO:0016740	65	1.73
XM18_5	biological_process	proteolysis	GO:0006508	64	1.7
XM18_5	biological_process	translation	GO:0006412	62	1.65
XM18_5	molecular_function	structural constituent of ribosome	GO:0003735	56	1.49
XM18_5	molecular_function	magnesium ion binding	GO:0000287	53	1.41
XM18_5	molecular_function	zinc ion binding	GO:0008270	51	1.36
XM18_5	cellular_component	ribosome	GO:0005840	50	1.33
XM18_5	molecular_function	RNA binding	GO:0003723	44	1.17
XM18_5	molecular_function	rRNA binding	GO:0019843	41	1.09
XM18_5	cellular_component	ribonucleoprotein complex	GO:1990904	41	1.09
XM18_5	biological_process	sporulation resulting in formation of a cellular spore	GO:0030435	40	1.06
XM18_5	biological_process	phosphorelay signal transduction system	GO:0000160	35	0.93
XM18_5	biological_process	transmembrane transport	GO:0055085	34	0.9
XM18_5	biological_process	carbohydrate metabolic process	GO:0005975	32	0.85
XM18_5	molecular_function	pyridoxal phosphate binding	GO:0030170	32	0.85
XM18_5	molecular_function	kinase activity	GO:0016301	31	0.82
XM18_5	molecular_function	4 iron, 4 sulfur cluster binding	GO:0051539	30	0.8
XM18_5	molecular_function	GTP binding	GO:0005525	30	0.8
XM18_5	cellular_component	integral component of plasma membrane	GO:0005887	30	0.8
XM18_5	biological_process	cell division	GO:0051301	28	0.74
XM18_5	biological_process	regulation of cell shape	GO:0008360	28	0.74
XM18_5	biological_process	methylation	GO:0032259	28	0.74
XM18_5	molecular_function	lyase activity	GO:0016829	28	0.74
XM18_5	biological_process	cell wall organization	GO:0071555	27	0.72
XM18_5	cellular_component	membrane	GO:0016020	26	0.69
XM18_5	molecular_function	ATP hydrolysis activity	GO:0016887	26	0.69
XM18_5	molecular_function	methyltransferase activity	GO:0008168	26	0.69
XM18_5	molecular_function	tRNA binding	GO:0000049	25	0.67
XM18_5	molecular_function	peptidase activity	GO:0008233	25	0.67
XM18_5	molecular_function	catalytic activity	GO:0003824	24	0.64
XM18_5	molecular_function	phosphorelay sensor kinase activity	GO:0000155	24	0.64
XM18_5	biological_process	DNA repair	GO:0006281	23	0.61
XM18_5	molecular_function	NAD binding	GO:0051287	23	0.61
XM18_5	molecular_function	acetyltransferase activity	GO:0016407	22	0.59
XM18_5	molecular_function	isomerase activity	GO:0016853	22	0.59
XM18_5	molecular_function	nucleic acid binding	GO:0003676	22	0.59
XM18_5	biological_process	peptidoglycan biosynthetic process	GO:0009252	22	0.59
XM18_5	molecular_function	heme binding	GO:0020037	22	0.59
XM18_5	molecular_function	transaminase activity	GO:0008483	19	0.51
XM18_5	molecular_function	NADP binding	GO:0050661	19	0.51
XM18_5	molecular_function	serine-type endopeptidase activity	GO:0004252	18	0.48
XM18_5	biological_process	DNA replication	GO:0006260	18	0.48
XM18_5	biological_process	glutamine metabolic process	GO:0006541	17	0.45
XM18_5	biological_process	fatty acid biosynthetic process	GO:0006633	17	0.45
XM18_5	biological_process	phosphoenolpyruvate-dependent sugar phosphotransferase system	GO:0009401	17	0.45
XM18_5	biological_process	cell cycle	GO:0007049	17	0.45
XM18_5	molecular_function	protein dimerization activity	GO:0046983	17	0.45
XM18_5	biological_process	DNA-templated transcription initiation	GO:0006352	17	0.45
XM18_5	biological_process	DNA recombination	GO:0006310	16	0.43
XM18_5	molecular_function	sigma factor activity	GO:0016987	16	0.43
XM18_5	molecular_function	flavin adenine dinucleotide binding	GO:0050660	16	0.43
XM18_5	molecular_function	iron ion binding	GO:0005506	15	0.4
XM18_5	molecular_function	ligase activity	GO:0016874	15	0.4
XM18_5	biological_process	biosynthetic process	GO:0009058	15	0.4
XM18_5	cellular_component	ATP-binding cassette (ABC) transporter complex	GO:0043190	15	0.4
XM18_5	molecular_function	ABC-type transporter activity	GO:0140359	14	0.37
XM18_5	molecular_function	endonuclease activity	GO:0004519	14	0.37
XM18_5	molecular_function	protein-N(PI)-phosphohistidine-sugar phosphotransferase activity	GO:0008982	14	0.37
XM18_5	molecular_function	nucleotide binding	GO:0000166	14	0.37
XM18_5	molecular_function	electron transfer activity	GO:0009055	14	0.37
XM18_5	molecular_function	monooxygenase activity	GO:0004497	14	0.37
XM18_5	biological_process	chemotaxis	GO:0006935	13	0.35
XM18_5	biological_process	spore germination	GO:0009847	13	0.35
XM18_5	biological_process	amino acid transport	GO:0006865	13	0.35
XM18_5	biological_process	negative regulation of DNA-templated transcription	GO:0045892	13	0.35
XM18_5	molecular_function	GTPase activity	GO:0003924	13	0.35
XM18_5	cellular_component	cytosolic large ribosomal subunit	GO:0022625	13	0.35
XM18_5	biological_process	bacterial-type flagellum-dependent cell motility	GO:0071973	12	0.32
XM18_5	molecular_function	metalloendopeptidase activity	GO:0004222	12	0.32
XM18_5	biological_process	'de novo' IMP biosynthetic process	GO:0006189	12	0.32
XM18_5	molecular_function	cation transmembrane transporter activity	GO:0008324	12	0.32
XM18_5	molecular_function	FMN binding	GO:0010181	12	0.32
XM18_5	biological_process	phospholipid biosynthetic process	GO:0008654	11	0.29
XM18_5	biological_process	tricarboxylic acid cycle	GO:0006099	11	0.29
XM18_5	biological_process	lysine biosynthetic process via diaminopimelate	GO:0009089	10	0.27
XM18_5	molecular_function	helicase activity	GO:0004386	10	0.27
XM18_5	biological_process	histidine biosynthetic process	GO:0000105	10	0.27
XM18_5	molecular_function	iron-sulfur cluster binding	GO:0051536	10	0.27
XM18_5	molecular_function	nucleotidyltransferase activity	GO:0016779	10	0.27
XM18_5	molecular_function	glycosyltransferase activity	GO:0016757	10	0.27
XM18_5	cellular_component	extracellular region	GO:0005576	10	0.27
XM18_5	cellular_component	small ribosomal subunit	GO:0015935	10	0.27
XM18_5	cellular_component	large ribosomal subunit	GO:0015934	10	0.27
XM18_5	biological_process	SOS response	GO:0009432	9	0.24
XM18_5	biological_process	glycolytic process	GO:0006096	9	0.24
XM18_5	biological_process	asexual sporulation	GO:0030436	9	0.24
XM18_5	biological_process	bacterial-type flagellum assembly	GO:0044780	9	0.24
XM18_5	cellular_component	cytosol	GO:0005829	9	0.24
XM18_5	biological_process	Mo-molybdopterin cofactor biosynthetic process	GO:0006777	9	0.24
XM18_5	molecular_function	2 iron, 2 sulfur cluster binding	GO:0051537	9	0.24
XM18_5	molecular_function	acyltransferase activity	GO:0016746	9	0.24
XM18_5	biological_process	rRNA processing	GO:0006364	9	0.24
XM18_5	molecular_function	proton-transporting ATP synthase activity, rotational mechanism	GO:0046933	9	0.24
XM18_5	biological_process	division septum assembly	GO:0000917	8	0.21
XM18_5	biological_process	thiamine biosynthetic process	GO:0009228	8	0.21
XM18_5	biological_process	diaminopimelate biosynthetic process	GO:0019877	8	0.21
XM18_5	molecular_function	FAD binding	GO:0071949	8	0.21
XM18_5	biological_process	arginine biosynthetic process	GO:0006526	8	0.21
XM18_5	biological_process	DNA topological change	GO:0006265	8	0.21
XM18_5	biological_process	gluconeogenesis	GO:0006094	8	0.21
XM18_5	biological_process	isoleucine biosynthetic process	GO:0009097	8	0.21
XM18_5	molecular_function	sequence-specific DNA binding	GO:0043565	8	0.21
XM18_5	molecular_function	phosphatase activity	GO:0016791	8	0.21
XM18_5	cellular_component	bacterial-type flagellum basal body	GO:0009425	8	0.21
XM18_5	biological_process	carbohydrate transport	GO:0008643	8	0.21
XM18_5	molecular_function	protein serine/threonine kinase activity	GO:0004674	8	0.21
XM18_5	molecular_function	translation elongation factor activity	GO:0003746	8	0.21
XM18_5	molecular_function	carbohydrate derivative binding	GO:0097367	8	0.21
XM18_5	molecular_function	manganese ion binding	GO:0030145	7	0.19
XM18_5	biological_process	terpenoid biosynthetic process	GO:0016114	7	0.19
XM18_5	biological_process	response to antibiotic	GO:0046677	7	0.19
XM18_5	biological_process	protein secretion	GO:0009306	7	0.19
XM18_5	biological_process	protein folding	GO:0006457	7	0.19
XM18_5	biological_process	potassium ion transport	GO:0006813	7	0.19
XM18_5	biological_process	queuosine biosynthetic process	GO:0008616	7	0.19
XM18_5	molecular_function	phosphoprotein phosphatase activity	GO:0004721	7	0.19
XM18_5	biological_process	peptide transport	GO:0015833	7	0.19
XM18_5	molecular_function	unfolded protein binding	GO:0051082	7	0.19
XM18_5	molecular_function	DNA-directed DNA polymerase activity	GO:0003887	7	0.19
XM18_5	molecular_function	DNA-directed 5'-3' RNA polymerase activity	GO:0003899	7	0.19
XM18_5	cellular_component	cytosolic small ribosomal subunit	GO:0022627	7	0.19
XM18_5	biological_process	menaquinone biosynthetic process	GO:0009234	7	0.19
XM18_5	biological_process	aromatic amino acid family biosynthetic process	GO:0009073	7	0.19
XM18_5	cellular_component	DNA-directed RNA polymerase complex	GO:0000428	7	0.19
XM18_5	molecular_function	aminopeptidase activity	GO:0004177	7	0.19
XM18_5	biological_process	DNA-templated transcription termination	GO:0006353	7	0.19
XM18_5	biological_process	lipid metabolic process	GO:0006629	6	0.16
XM18_5	biological_process	peptidoglycan catabolic process	GO:0009253	6	0.16
XM18_5	biological_process	cellular amino acid biosynthetic process	GO:0008652	6	0.16
XM18_5	biological_process	L-methionine salvage from S-adenosylmethionine	GO:0019284	6	0.16
XM18_5	biological_process	carbohydrate derivative metabolic process	GO:1901135	6	0.16
XM18_5	biological_process	iron-sulfur cluster assembly	GO:0016226	6	0.16
XM18_5	biological_process	L-proline biosynthetic process	GO:0055129	6	0.16
XM18_5	biological_process	isopentenyl diphosphate biosynthetic process, methylerythritol 4-phosphate pathway	GO:0019288	6	0.16
XM18_5	biological_process	protein lipoylation	GO:0009249	6	0.16
XM18_5	biological_process	protein phosphorylation	GO:0006468	6	0.16
XM18_5	molecular_function	endoribonuclease activity	GO:0004521	6	0.16
XM18_5	molecular_function	3-oxoacyl-[acyl-carrier-protein] synthase activity	GO:0004315	6	0.16
XM18_5	biological_process	leucine biosynthetic process	GO:0009098	6	0.16
XM18_5	biological_process	threonine biosynthetic process	GO:0009088	6	0.16
XM18_5	biological_process	chromosome segregation	GO:0007059	6	0.16
XM18_5	molecular_function	double-stranded DNA binding	GO:0003690	6	0.16
XM18_5	molecular_function	oxidoreductase activity, acting on the CH-OH group of donors, NAD or NADP as acceptor	GO:0016616	6	0.16
XM18_5	molecular_function	N-acetylmuramoyl-L-alanine amidase activity	GO:0008745	6	0.16
XM18_5	molecular_function	oxidoreductase activity, acting on paired donors, with incorporation or reduction of molecular oxygen	GO:0016705	6	0.16
XM18_5	biological_process	L-methionine salvage from methylthioadenosine	GO:0019509	6	0.16
XM18_5	molecular_function	D-glucosamine PTS permease activity	GO:0103111	6	0.16
XM18_5	molecular_function	antiporter activity	GO:0015297	6	0.16
XM18_5	molecular_function	metallopeptidase activity	GO:0008237	6	0.16
XM18_5	biological_process	one-carbon metabolic process	GO:0006730	6	0.16
XM18_5	molecular_function	serine-type D-Ala-D-Ala carboxypeptidase activity	GO:0009002	6	0.16
XM18_5	molecular_function	mRNA binding	GO:0003729	6	0.16
XM18_5	molecular_function	hydrolase activity, acting on carbon-nitrogen (but not peptide) bonds	GO:0016810	6	0.16
XM18_5	biological_process	'de novo' UMP biosynthetic process	GO:0044205	6	0.16
XM18_5	biological_process	bacterial-type flagellum organization	GO:0044781	6	0.16
XM18_5	biological_process	response to oxidative stress	GO:0006979	6	0.16
XM18_5	biological_process	thiamine diphosphate biosynthetic process	GO:0009229	6	0.16
XM18_5	biological_process	nitrogen compound metabolic process	GO:0006807	5	0.13
XM18_5	biological_process	cellular amino acid metabolic process	GO:0006520	5	0.13
XM18_5	biological_process	protein transport	GO:0015031	5	0.13
XM18_5	biological_process	DNA-templated transcription	GO:0006351	5	0.13
XM18_5	biological_process	FtsZ-dependent cytokinesis	GO:0043093	5	0.13
XM18_5	biological_process	tRNA modification	GO:0006400	5	0.13
XM18_5	biological_process	ncRNA processing	GO:0034470	5	0.13
XM18_5	biological_process	organic substance metabolic process	GO:0071704	5	0.13
XM18_5	biological_process	protoporphyrinogen IX biosynthetic process	GO:0006782	5	0.13
XM18_5	molecular_function	penicillin binding	GO:0008658	5	0.13
XM18_5	molecular_function	oxygen binding	GO:0019825	5	0.13
XM18_5	molecular_function	ribosome binding	GO:0043022	5	0.13
XM18_5	molecular_function	DNA helicase activity	GO:0003678	5	0.13
XM18_5	biological_process	polysaccharide biosynthetic process	GO:0000271	5	0.13
XM18_5	molecular_function	nucleobase transmembrane transporter activity	GO:0015205	5	0.13
XM18_5	molecular_function	serine-type peptidase activity	GO:0008236	5	0.13
XM18_5	biological_process	signal transduction	GO:0007165	5	0.13
XM18_5	biological_process	tetrahydrofolate biosynthetic process	GO:0046654	5	0.13
XM18_5	molecular_function	acyltransferase activity, transferring groups other than amino-acyl groups	GO:0016747	5	0.13
XM18_5	molecular_function	ABC-type amino acid transporter activity	GO:0015424	5	0.13
XM18_5	molecular_function	glutaminase activity	GO:0004359	5	0.13
XM18_5	biological_process	'de novo' pyrimidine nucleobase biosynthetic process	GO:0006207	5	0.13
XM18_5	biological_process	tRNA processing	GO:0008033	5	0.13
XM18_5	molecular_function	cytochrome-c oxidase activity	GO:0004129	5	0.13
XM18_5	molecular_function	carboxypeptidase activity	GO:0004180	5	0.13
XM18_5	biological_process	valine biosynthetic process	GO:0009099	5	0.13
XM18_5	molecular_function	ATP-dependent peptidase activity	GO:0004176	5	0.13
XM18_5	molecular_function	symporter activity	GO:0015293	5	0.13
XM18_5	biological_process	chorismate biosynthetic process	GO:0009423	5	0.13
XM18_5	molecular_function	cytoskeletal motor activity	GO:0003774	5	0.13
XM18_5	molecular_function	dioxygenase activity	GO:0051213	5	0.13
XM18_5	molecular_function	acetyl-CoA carboxylase activity	GO:0003989	5	0.13
XM18_5	molecular_function	protein transmembrane transporter activity	GO:0008320	5	0.13
XM18_5	molecular_function	inorganic phosphate transmembrane transporter activity	GO:0005315	5	0.13
XM18_5	biological_process	riboflavin biosynthetic process	GO:0009231	5	0.13
XM18_5	molecular_function	hydrolase activity, hydrolyzing O-glycosyl compounds	GO:0004553	5	0.13
XM18_5	molecular_function	ATP-dependent protein folding chaperone	GO:0140662	5	0.13
XM18_5	biological_process	coenzyme A biosynthetic process	GO:0015937	5	0.13
XM18_5	cellular_component	proton-transporting ATP synthase complex, catalytic core F(1)	GO:0045261	5	0.13
XM18_5	molecular_function	3-oxoacyl-[acyl-carrier-protein] reductase (NADPH) activity	GO:0004316	5	0.13
XM18_5	molecular_function	peroxidase activity	GO:0004601	5	0.13
XM18_5	biological_process	ribosomal large subunit assembly	GO:0000027	4	0.11
XM18_5	biological_process	ribosomal small subunit biogenesis	GO:0042274	4	0.11
XM18_5	biological_process	phosphate ion transport	GO:0006817	4	0.11
XM18_5	biological_process	inositol catabolic process	GO:0019310	4	0.11
XM18_5	biological_process	methionine biosynthetic process	GO:0009086	4	0.11
XM18_5	biological_process	protein transport by the Tat complex	GO:0043953	4	0.11
XM18_5	biological_process	galactose metabolic process	GO:0006012	4	0.11
XM18_5	biological_process	response to toxic substance	GO:0009636	4	0.11
XM18_5	biological_process	transcription antitermination	GO:0031564	4	0.11
XM18_5	biological_process	protein targeting	GO:0006605	4	0.11
XM18_5	molecular_function	RNA methyltransferase activity	GO:0008173	4	0.11
XM18_5	cellular_component	nucleoid	GO:0009295	4	0.11
XM18_5	cellular_component	cell division site	GO:0032153	4	0.11
XM18_5	biological_process	proline biosynthetic process	GO:0006561	4	0.11
XM18_5	biological_process	pantothenate biosynthetic process	GO:0015940	4	0.11
XM18_5	biological_process	signal peptide processing	GO:0006465	4	0.11
XM18_5	biological_process	cysteine biosynthetic process from serine	GO:0006535	4	0.11
XM18_5	biological_process	glycerol metabolic process	GO:0006071	4	0.11
XM18_5	molecular_function	carbohydrate binding	GO:0030246	4	0.11
XM18_5	molecular_function	malate dehydrogenase (decarboxylating) (NAD+) activity	GO:0004471	4	0.11
XM18_5	biological_process	nitrate assimilation	GO:0042128	4	0.11
XM18_5	molecular_function	transition metal ion binding	GO:0046914	4	0.11
XM18_5	biological_process	base-excision repair	GO:0006284	4	0.11
XM18_5	biological_process	cell morphogenesis	GO:0000902	4	0.11
XM18_5	biological_process	lipoteichoic acid biosynthetic process	GO:0070395	4	0.11
XM18_5	biological_process	lipid catabolic process	GO:0016042	4	0.11
XM18_5	biological_process	cell redox homeostasis	GO:0045454	4	0.11
XM18_5	cellular_component	endospore-forming forespore	GO:0042601	4	0.11
XM18_5	molecular_function	carbamoyl-phosphate synthase (glutamine-hydrolyzing) activity	GO:0004088	4	0.11
XM18_5	molecular_function	protein-disulfide reductase activity	GO:0015035	4	0.11
XM18_5	molecular_function	[acyl-carrier-protein] S-malonyltransferase activity	GO:0004314	4	0.11
XM18_5	molecular_function	oxidoreductase activity, acting on the aldehyde or oxo group of donors, NAD or NADP as acceptor	GO:0016620	4	0.11
XM18_5	biological_process	pentose-phosphate shunt	GO:0006098	4	0.11
XM18_5	molecular_function	isochorismatase activity	GO:0008908	4	0.11
XM18_5	biological_process	UDP-N-acetylglucosamine biosynthetic process	GO:0006048	4	0.11
XM18_5	biological_process	pyrimidine nucleotide biosynthetic process	GO:0006221	4	0.11
XM18_5	molecular_function	carboxy-lyase activity	GO:0016831	4	0.11
XM18_5	molecular_function	oxaloacetate decarboxylase activity	GO:0008948	4	0.11
XM18_5	molecular_function	copper ion binding	GO:0005507	4	0.11
XM18_5	cellular_component	periplasmic space	GO:0042597	4	0.11
XM18_5	molecular_function	L-phosphoserine phosphatase activity	GO:0036424	4	0.11
XM18_5	biological_process	aerobic electron transport chain	GO:0019646	4	0.11
XM18_5	molecular_function	glycerophosphodiester phosphodiesterase activity	GO:0008889	4	0.11
XM18_5	molecular_function	lactoylglutathione lyase activity	GO:0004462	4	0.11
XM18_5	biological_process	cytolysis	GO:0019835	4	0.11
XM18_5	molecular_function	antioxidant activity	GO:0016209	4	0.11
XM18_5	molecular_function	single-stranded DNA binding	GO:0003697	4	0.11
XM18_5	molecular_function	RNA-DNA hybrid ribonuclease activity	GO:0004523	4	0.11
XM18_5	molecular_function	CoA-transferase activity	GO:0008410	4	0.11
XM18_5	biological_process	cytochrome complex assembly	GO:0017004	4	0.11
XM18_5	molecular_function	damaged DNA binding	GO:0003684	4	0.11
XM18_5	cellular_component	DNA polymerase III complex	GO:0009360	4	0.11
XM18_5	molecular_function	ATP-dependent DNA damage sensor activity	GO:0140664	4	0.11
XM18_5	molecular_function	aminoacyl-tRNA editing activity	GO:0002161	4	0.11
XM18_5	molecular_function	peptidyl-prolyl cis-trans isomerase activity	GO:0003755	4	0.11
XM18_5	cellular_component	TAT protein transport complex	GO:0033281	4	0.11
XM18_5	molecular_function	structural molecule activity	GO:0005198	4	0.11
XM18_5	molecular_function	phosphotransferase activity, alcohol group as acceptor	GO:0016773	4	0.11
XM18_5	biological_process	lipid A biosynthetic process	GO:0009245	3	0.08
XM18_5	biological_process	establishment of competence for transformation	GO:0030420	3	0.08
XM18_5	biological_process	antibiotic biosynthetic process	GO:0017000	3	0.08
XM18_5	biological_process	mRNA catabolic process	GO:0006402	3	0.08
XM18_5	biological_process	carboxylic acid transport	GO:0046942	3	0.08
XM18_5	biological_process	lipoate biosynthetic process	GO:0009107	3	0.08
XM18_5	biological_process	enzyme-directed rRNA pseudouridine synthesis	GO:0000455	3	0.08
XM18_5	biological_process	deoxyribonucleotide catabolic process	GO:0009264	3	0.08
XM18_5	biological_process	folic acid biosynthetic process	GO:0046656	3	0.08
XM18_5	biological_process	purine ribonucleoside salvage	GO:0006166	3	0.08
XM18_5	biological_process	proline catabolic process to glutamate	GO:0010133	3	0.08
XM18_5	biological_process	regulation of translation	GO:0006417	3	0.08
XM18_5	biological_process	glucose metabolic process	GO:0006006	3	0.08
XM18_5	biological_process	ribosome biogenesis	GO:0042254	3	0.08
XM18_5	biological_process	organic acid catabolic process	GO:0016054	3	0.08
XM18_5	biological_process	tRNA threonylcarbamoyladenosine modification	GO:0002949	3	0.08
XM18_5	biological_process	rRNA base methylation	GO:0070475	3	0.08
XM18_5	biological_process	regulation of DNA-templated transcription elongation	GO:0032784	3	0.08
XM18_5	molecular_function	molybdopterin cofactor binding	GO:0043546	3	0.08
XM18_5	molecular_function	catalase activity	GO:0004096	3	0.08
XM18_5	biological_process	intracellular protein transmembrane transport	GO:0065002	3	0.08
XM18_5	biological_process	glutamate biosynthetic process	GO:0006537	3	0.08
XM18_5	biological_process	transsulfuration	GO:0019346	3	0.08
XM18_5	biological_process	ribosomal small subunit assembly	GO:0000028	3	0.08
XM18_5	biological_process	L-serine biosynthetic process	GO:0006564	3	0.08
XM18_5	biological_process	sulfate assimilation	GO:0000103	3	0.08
XM18_5	molecular_function	urease activity	GO:0009039	3	0.08
XM18_5	molecular_function	phosphotransferase activity, for other substituted phosphate groups	GO:0016780	3	0.08
XM18_5	molecular_function	sulfurtransferase activity	GO:0016783	3	0.08
XM18_5	molecular_function	peroxiredoxin activity	GO:0051920	3	0.08
XM18_5	biological_process	protein dephosphorylation	GO:0006470	3	0.08
XM18_5	biological_process	regulation of sporulation	GO:0043937	3	0.08
XM18_5	biological_process	guanosine tetraphosphate biosynthetic process	GO:0015970	3	0.08
XM18_5	molecular_function	four-way junction helicase activity	GO:0009378	3	0.08
XM18_5	biological_process	tetrahydrofolate interconversion	GO:0035999	3	0.08
XM18_5	molecular_function	phosphoric diester hydrolase activity	GO:0008081	3	0.08
XM18_5	molecular_function	metalloaminopeptidase activity	GO:0070006	3	0.08
XM18_5	molecular_function	pseudouridine synthase activity	GO:0009982	3	0.08
XM18_5	molecular_function	aspartic-type endopeptidase activity	GO:0004190	3	0.08
XM18_5	biological_process	second-messenger-mediated signaling	GO:0019932	3	0.08
XM18_5	biological_process	NAD biosynthetic process	GO:0009435	3	0.08
XM18_5	molecular_function	glucosamine 6-phosphate N-acetyltransferase activity	GO:0004343	3	0.08
XM18_5	molecular_function	3'-5' exonuclease activity	GO:0008408	3	0.08
XM18_5	molecular_function	cysteine desulfurase activity	GO:0031071	3	0.08
XM18_5	cellular_component	bacterial-type flagellum basal body, rod	GO:0030694	3	0.08
XM18_5	biological_process	hydrogen sulfide biosynthetic process	GO:0070814	3	0.08
XM18_5	biological_process	response to stimulus	GO:0050896	3	0.08
XM18_5	biological_process	biotin biosynthetic process	GO:0009102	3	0.08
XM18_5	biological_process	malonyl-CoA biosynthetic process	GO:2001295	3	0.08
XM18_5	molecular_function	thiosulfate sulfurtransferase activity	GO:0004792	3	0.08
XM18_5	molecular_function	rRNA pseudouridine synthase activity	GO:0120159	3	0.08
XM18_5	molecular_function	thiamine pyrophosphate binding	GO:0030976	3	0.08
XM18_5	molecular_function	nucleoside transmembrane transporter activity	GO:0005337	3	0.08
XM18_5	molecular_function	sulfuric ester hydrolase activity	GO:0008484	3	0.08
XM18_5	biological_process	nucleotide-excision repair	GO:0006289	3	0.08
XM18_5	cellular_component	respirasome	GO:0070469	3	0.08
XM18_5	molecular_function	pyrroline-5-carboxylate reductase activity	GO:0004735	3	0.08
XM18_5	molecular_function	enoyl-CoA hydratase activity	GO:0004300	3	0.08
XM18_5	molecular_function	undecaprenyl-diphosphatase activity	GO:0050380	3	0.08
XM18_5	molecular_function	IMP dehydrogenase activity	GO:0003938	3	0.08
XM18_5	molecular_function	alkaline phosphatase activity	GO:0004035	3	0.08
XM18_5	molecular_function	nickel cation binding	GO:0016151	3	0.08
XM18_5	biological_process	protein transport by the Sec complex	GO:0043952	3	0.08
XM18_5	biological_process	isoprenoid biosynthetic process	GO:0008299	3	0.08
XM18_5	biological_process	regulation of gene expression	GO:0010468	3	0.08
XM18_5	biological_process	glycine betaine transport	GO:0031460	3	0.08
XM18_5	molecular_function	chorismate mutase activity	GO:0004106	3	0.08
XM18_5	molecular_function	ligase activity, forming carbon-nitrogen bonds	GO:0016879	3	0.08
XM18_5	cellular_component	chromosome	GO:0005694	3	0.08
XM18_5	biological_process	protein catabolic process	GO:0030163	3	0.08
XM18_5	molecular_function	proton-transporting ATPase activity, rotational mechanism	GO:0046961	3	0.08
XM18_5	molecular_function	hydro-lyase activity	GO:0016836	3	0.08
XM18_5	molecular_function	protein serine/threonine phosphatase activity	GO:0004722	3	0.08
XM18_5	molecular_function	phosphate acetyltransferase activity	GO:0008959	3	0.08
XM18_5	biological_process	heme biosynthetic process	GO:0006783	3	0.08
XM18_5	molecular_function	hydrolase activity, acting on glycosyl bonds	GO:0016798	3	0.08
XM18_5	cellular_component	primosome complex	GO:1990077	3	0.08
XM18_5	molecular_function	aspartate kinase activity	GO:0004072	3	0.08
XM18_5	molecular_function	diadenylate cyclase activity	GO:0106408	3	0.08
XM18_5	molecular_function	catalytic activity, acting on RNA	GO:0140098	3	0.08
XM18_5	molecular_function	cysteine synthase activity	GO:0004124	3	0.08
XM18_5	molecular_function	lipid binding	GO:0008289	3	0.08
XM18_5	molecular_function	xenobiotic transmembrane transporter activity	GO:0042910	3	0.08
XM18_5	molecular_function	pyruvate dehydrogenase (acetyl-transferring) activity	GO:0004739	3	0.08
XM18_5	molecular_function	glutaminyl-tRNA synthase (glutamine-hydrolyzing) activity	GO:0050567	3	0.08
XM18_5	biological_process	teichoic acid biosynthetic process	GO:0019350	3	0.08
XM18_5	cellular_component	acetyl-CoA carboxylase complex	GO:0009317	3	0.08
XM18_5	molecular_function	solute:proton antiporter activity	GO:0015299	3	0.08
XM18_5	molecular_function	translation initiation factor activity	GO:0003743	3	0.08
XM18_5	molecular_function	dihydrolipoyl dehydrogenase activity	GO:0004148	3	0.08
XM18_5	molecular_function	inorganic diphosphate phosphatase activity	GO:0004427	3	0.08
XM18_5	biological_process	response to stress	GO:0006950	3	0.08
XM18_5	biological_process	cellular aldehyde metabolic process	GO:0006081	3	0.08
XM18_5	molecular_function	protein kinase activity	GO:0004672	3	0.08
XM18_5	molecular_function	aminoacyl-tRNA ligase activity	GO:0004812	3	0.08
XM18_5	molecular_function	S-adenosyl-L-methionine binding	GO:1904047	3	0.08
XM18_5	molecular_function	GTP diphosphokinase activity	GO:0008728	3	0.08
XM18_5	molecular_function	mechanosensitive ion channel activity	GO:0008381	3	0.08
XM18_5	cellular_component	proton-transporting ATP synthase complex, coupling factor F(o)	GO:0045263	3	0.08
XM18_5	biological_process	negative regulation of sporulation resulting in formation of a cellular spore	GO:0042174	2	0.05
XM18_5	biological_process	CAAX-box protein processing	GO:0071586	2	0.05
XM18_5	biological_process	organonitrogen compound biosynthetic process	GO:1901566	2	0.05
XM18_5	biological_process	DNA replication, synthesis of RNA primer	GO:0006269	2	0.05
XM18_5	biological_process	histidine catabolic process to glutamate and formate	GO:0019557	2	0.05
XM18_5	biological_process	guanosine tetraphosphate metabolic process	GO:0015969	2	0.05
XM18_5	biological_process	D-alanine biosynthetic process	GO:0030632	2	0.05
XM18_5	biological_process	transposition, DNA-mediated	GO:0006313	2	0.05
XM18_5	biological_process	RNA processing	GO:0006396	2	0.05
XM18_5	biological_process	organic substance catabolic process	GO:1901575	2	0.05
XM18_5	biological_process	UDP-N-acetylgalactosamine biosynthetic process	GO:0019277	2	0.05
XM18_5	biological_process	chorismate metabolic process	GO:0046417	2	0.05
XM18_5	biological_process	5-phosphoribose 1-diphosphate biosynthetic process	GO:0006015	2	0.05
XM18_5	biological_process	capsule polysaccharide biosynthetic process	GO:0045227	2	0.05
XM18_5	biological_process	spermidine biosynthetic process	GO:0008295	2	0.05
XM18_5	biological_process	metabolic process	GO:0008152	2	0.05
XM18_5	biological_process	tryptophan biosynthetic process	GO:0000162	2	0.05
XM18_5	biological_process	purine nucleobase transmembrane transport	GO:1904823	2	0.05
XM18_5	biological_process	cAMP biosynthetic process	GO:0006171	2	0.05
XM18_5	biological_process	chromosome condensation	GO:0030261	2	0.05
XM18_5	biological_process	D-ribose catabolic process	GO:0019303	2	0.05
XM18_5	biological_process	arginine biosynthetic process via ornithine	GO:0042450	2	0.05
XM18_5	biological_process	NADP biosynthetic process	GO:0006741	2	0.05
XM18_5	biological_process	NAD metabolic process	GO:0019674	2	0.05
XM18_5	cellular_component	spore wall	GO:0031160	2	0.05
XM18_5	molecular_function	uroporphyrinogen-III synthase activity	GO:0004852	2	0.05
XM18_5	molecular_function	exonuclease activity	GO:0004527	2	0.05
XM18_5	molecular_function	UDP-glucose 6-dehydrogenase activity	GO:0003979	2	0.05
XM18_5	molecular_function	(3R)-hydroxymyristoyl-[acyl-carrier-protein] dehydratase activity	GO:0008659	2	0.05
XM18_5	molecular_function	enoyl-[acyl-carrier-protein] reductase (NADPH, B-specific) activity	GO:0004319	2	0.05
XM18_5	biological_process	rRNA catabolic process	GO:0016075	2	0.05
XM18_5	biological_process	protein initiator methionine removal	GO:0070084	2	0.05
XM18_5	biological_process	'de novo' CTP biosynthetic process	GO:0044210	2	0.05
XM18_5	biological_process	urea catabolic process	GO:0043419	2	0.05
XM18_5	biological_process	glutathione catabolic process	GO:0006751	2	0.05
XM18_5	biological_process	D-gluconate metabolic process	GO:0019521	2	0.05
XM18_5	biological_process	oxidative phosphorylation	GO:0006119	2	0.05
XM18_5	biological_process	D-xylose metabolic process	GO:0042732	2	0.05
XM18_5	biological_process	DNA unwinding involved in DNA replication	GO:0006268	2	0.05
XM18_5	biological_process	DNA integration	GO:0015074	2	0.05
XM18_5	biological_process	CTP biosynthetic process	GO:0006241	2	0.05
XM18_5	biological_process	secondary metabolite biosynthetic process	GO:0044550	2	0.05
XM18_5	biological_process	threonyl-tRNA aminoacylation	GO:0006435	2	0.05
XM18_5	biological_process	UMP salvage	GO:0044206	2	0.05
XM18_5	biological_process	cobalamin biosynthetic process	GO:0009236	2	0.05
XM18_5	biological_process	siroheme biosynthetic process	GO:0019354	2	0.05
XM18_5	molecular_function	acetyl-CoA C-acetyltransferase activity	GO:0003985	2	0.05
XM18_5	molecular_function	enoyl-[acyl-carrier-protein] reductase (NADH) activity	GO:0004318	2	0.05
XM18_5	molecular_function	chromate transmembrane transporter activity	GO:0015109	2	0.05
XM18_5	molecular_function	hypoglycin A gamma-glutamyl transpeptidase activity	GO:0102953	2	0.05
XM18_5	molecular_function	hydroxyacylglutathione hydrolase activity	GO:0004416	2	0.05
XM18_5	molecular_function	alanine racemase activity	GO:0008784	2	0.05
XM18_5	molecular_function	5-methyltetrahydropteroyltriglutamate-homocysteine S-methyltransferase activity	GO:0003871	2	0.05
XM18_5	molecular_function	peptidoglycan binding	GO:0042834	2	0.05
XM18_5	molecular_function	protein serine kinase activity	GO:0106310	2	0.05
XM18_5	molecular_function	phenylalanine-tRNA ligase activity	GO:0004826	2	0.05
XM18_5	molecular_function	NADH dehydrogenase activity	GO:0003954	2	0.05
XM18_5	molecular_function	pyridoxal 5'-phosphate synthase (glutamine hydrolysing) activity	GO:0036381	2	0.05
XM18_5	molecular_function	2-hydroxy-3-oxopropionate reductase activity	GO:0008679	2	0.05
XM18_5	molecular_function	octanoyltransferase activity	GO:0016415	2	0.05
XM18_5	molecular_function	ribonucleoside-diphosphate reductase activity, thioredoxin disulfide as acceptor	GO:0004748	2	0.05
XM18_5	molecular_function	protein-transporting ATPase activity	GO:0015450	2	0.05
XM18_5	molecular_function	phosphoribosylglycinamide formyltransferase activity	GO:0004644	2	0.05
XM18_5	molecular_function	carbonate dehydratase activity	GO:0004089	2	0.05
XM18_5	molecular_function	asparagine synthase (glutamine-hydrolyzing) activity	GO:0004066	2	0.05
XM18_5	molecular_function	NADPH binding	GO:0070402	2	0.05
XM18_5	molecular_function	succinate dehydrogenase (ubiquinone) activity	GO:0008177	2	0.05
XM18_5	biological_process	programmed cell death	GO:0012501	2	0.05
XM18_5	biological_process	L-arabinose metabolic process	GO:0046373	2	0.05
XM18_5	biological_process	D-amino acid metabolic process	GO:0046416	2	0.05
XM18_5	biological_process	dephosphorylation	GO:0016311	2	0.05
XM18_5	biological_process	nucleotide metabolic process	GO:0009117	2	0.05
XM18_5	molecular_function	protein tyrosine phosphatase activity	GO:0004725	2	0.05
XM18_5	molecular_function	glutamate dehydrogenase [NAD(P)+] activity	GO:0004353	2	0.05
XM18_5	molecular_function	magnesium ion transmembrane transporter activity	GO:0015095	2	0.05
XM18_5	molecular_function	3-hydroxyoctanoyl-[acyl-carrier-protein] dehydratase activity	GO:0047451	2	0.05
XM18_5	cellular_component	cellular anatomical entity	GO:0110165	2	0.05
XM18_5	molecular_function	ligand-gated ion channel activity	GO:0015276	2	0.05
XM18_5	molecular_function	beta-ketoacyl-acyl-carrier-protein synthase III activity	GO:0033818	2	0.05
XM18_5	molecular_function	excinuclease ABC activity	GO:0009381	2	0.05
XM18_5	biological_process	RNA catabolic process	GO:0006401	2	0.05
XM18_5	biological_process	AMP salvage	GO:0044209	2	0.05
XM18_5	biological_process	purine nucleotide biosynthetic process	GO:0006164	2	0.05
XM18_5	molecular_function	5'-nucleotidase activity	GO:0008253	2	0.05
XM18_5	molecular_function	alcohol dehydrogenase (NAD+) activity	GO:0004022	2	0.05
XM18_5	molecular_function	acyl-CoA dehydrogenase activity	GO:0003995	2	0.05
XM18_5	molecular_function	citrate synthase activity	GO:0036440	2	0.05
XM18_5	molecular_function	holo-[acyl-carrier-protein] synthase activity	GO:0008897	2	0.05
XM18_5	molecular_function	chaperone binding	GO:0051087	2	0.05
XM18_5	molecular_function	oxidoreductase activity, acting on metal ions	GO:0016722	2	0.05
XM18_5	molecular_function	lysophospholipase activity	GO:0004622	2	0.05
XM18_5	biological_process	glutathione biosynthetic process	GO:0006750	2	0.05
XM18_5	biological_process	asparagine biosynthetic process	GO:0006529	2	0.05
XM18_5	biological_process	'de novo' AMP biosynthetic process	GO:0044208	2	0.05
XM18_5	molecular_function	5-oxoprolinase (ATP-hydrolyzing) activity	GO:0017168	2	0.05
XM18_5	molecular_function	L-valine transaminase activity	GO:0052655	2	0.05
XM18_5	molecular_function	hexosyltransferase activity	GO:0016758	2	0.05
XM18_5	molecular_function	3-hydroxybutyrate dehydrogenase activity	GO:0003858	2	0.05
XM18_5	molecular_function	N2-acetyl-L-ornithine:2-oxoglutarate 5-aminotransferase activity	GO:0003992	2	0.05
XM18_5	molecular_function	metalloexopeptidase activity	GO:0008235	2	0.05
XM18_5	molecular_function	nitrite reductase [NAD(P)H] activity	GO:0008942	2	0.05
XM18_5	biological_process	dTTP biosynthetic process	GO:0006235	2	0.05
XM18_5	biological_process	nucleoside catabolic process	GO:0009164	2	0.05
XM18_5	biological_process	formate metabolic process	GO:0015942	2	0.05
XM18_5	biological_process	DNA-templated DNA replication	GO:0006261	2	0.05
XM18_5	biological_process	tyrosyl-tRNA aminoacylation	GO:0006437	2	0.05
XM18_5	molecular_function	L-leucine transaminase activity	GO:0052654	2	0.05
XM18_5	molecular_function	heme oxygenase (decyclizing) activity	GO:0004392	2	0.05
XM18_5	molecular_function	protein-glutamine glutaminase activity	GO:0050568	2	0.05
XM18_5	molecular_function	fructose 1,6-bisphosphate 1-phosphatase activity	GO:0042132	2	0.05
XM18_5	biological_process	uroporphyrinogen III biosynthetic process	GO:0006780	2	0.05
XM18_5	molecular_function	3'-5'-exoribonuclease activity	GO:0000175	2	0.05
XM18_5	molecular_function	branched-chain-amino-acid transaminase activity	GO:0004084	2	0.05
XM18_5	molecular_function	L-isoleucine transaminase activity	GO:0052656	2	0.05
XM18_5	molecular_function	3-methyl-2-oxobutanoate dehydrogenase (2-methylpropanoyl-transferring) activity	GO:0003863	2	0.05
XM18_5	molecular_function	DNA topoisomerase type I (single strand cut, ATP-independent) activity	GO:0003917	2	0.05
XM18_5	molecular_function	glutamate-1-semialdehyde 2,1-aminomutase activity	GO:0042286	2	0.05
XM18_5	cellular_component	glycerol-3-phosphate dehydrogenase complex	GO:0009331	2	0.05
XM18_5	molecular_function	ubiquitin-like modifier activating enzyme activity	GO:0008641	2	0.05
XM18_5	molecular_function	anti-sigma factor antagonist activity	GO:0043856	2	0.05
XM18_5	molecular_function	small ribosomal subunit rRNA binding	GO:0070181	2	0.05
XM18_5	cellular_component	bacterial-type flagellum hook	GO:0009424	2	0.05
XM18_5	cellular_component	cytochrome complex	GO:0070069	2	0.05
XM18_5	molecular_function	tryptophan synthase activity	GO:0004834	2	0.05
XM18_5	molecular_function	NAD+ kinase activity	GO:0003951	2	0.05
XM18_5	biological_process	response to nitrosative stress	GO:0051409	2	0.05
XM18_5	biological_process	phenylalanyl-tRNA aminoacylation	GO:0006432	2	0.05
XM18_5	biological_process	cysteine biosynthetic process	GO:0019344	2	0.05
XM18_5	biological_process	purine nucleobase biosynthetic process	GO:0009113	2	0.05
XM18_5	molecular_function	succinate-CoA ligase (ADP-forming) activity	GO:0004775	2	0.05
XM18_5	molecular_function	imidazoleglycerol-phosphate synthase activity	GO:0000107	2	0.05
XM18_5	molecular_function	purine-nucleoside phosphorylase activity	GO:0004731	2	0.05
XM18_5	molecular_function	NAD+ binding	GO:0070403	2	0.05
XM18_5	molecular_function	glutamate dehydrogenase (NAD+) activity	GO:0004352	2	0.05
XM18_5	molecular_function	nitrate transmembrane transporter activity	GO:0015112	2	0.05
XM18_5	molecular_function	S-adenosylmethionine:2-demethylquinol-8 methyltransferase activity	GO:0102027	2	0.05
XM18_5	molecular_function	tyrosine-based site-specific recombinase activity	GO:0009037	2	0.05
XM18_5	molecular_function	asparaginyl-tRNA synthase (glutamine-hydrolyzing) activity	GO:0050566	2	0.05
XM18_5	molecular_function	hydrolase activity, acting on ester bonds	GO:0016788	2	0.05
XM18_5	biological_process	aerobic respiration	GO:0009060	2	0.05
XM18_5	biological_process	negative regulation of translation	GO:0017148	2	0.05
XM18_5	biological_process	histidine catabolic process to glutamate and formamide	GO:0019556	2	0.05
XM18_5	biological_process	aromatic compound catabolic process	GO:0019439	2	0.05
XM18_5	biological_process	cardiolipin biosynthetic process	GO:0032049	2	0.05
XM18_5	biological_process	sodium ion transport	GO:0006814	2	0.05
XM18_5	biological_process	cellular biosynthetic process	GO:0044249	2	0.05
XM18_5	biological_process	lactate metabolic process	GO:0006089	2	0.05
XM18_5	molecular_function	3-isopropylmalate dehydratase activity	GO:0003861	2	0.05
XM18_5	molecular_function	glutamate 5-kinase activity	GO:0004349	2	0.05
XM18_5	molecular_function	cardiolipin synthase activity	GO:0008808	2	0.05
XM18_5	molecular_function	tRNA adenylyltransferase activity	GO:0004810	2	0.05
XM18_5	molecular_function	xylulokinase activity	GO:0004856	2	0.05
XM18_5	molecular_function	ferric iron binding	GO:0008199	2	0.05
XM18_5	molecular_function	3-hydroxydecanoyl-[acyl-carrier-protein] dehydratase activity	GO:0008693	2	0.05
XM18_5	molecular_function	oxygen carrier activity	GO:0005344	2	0.05
XM18_5	molecular_function	oxidoreductase activity, acting on NAD(P)H, NAD(P) as acceptor	GO:0016652	2	0.05
XM18_5	molecular_function	aldehyde-lyase activity	GO:0016832	2	0.05
XM18_5	molecular_function	oxidoreductase activity, acting on the CH-NH2 group of donors, NAD or NADP as acceptor	GO:0016639	2	0.05
XM18_5	molecular_function	ferrochelatase activity	GO:0004325	2	0.05
XM18_5	molecular_function	serine O-acetyltransferase activity	GO:0009001	2	0.05
XM18_5	molecular_function	tyrosine-tRNA ligase activity	GO:0004831	2	0.05
XM18_5	molecular_function	mRNA 5'-UTR binding	GO:0048027	2	0.05
XM18_5	molecular_function	NAD(P)H dehydrogenase (quinone) activity	GO:0003955	2	0.05
XM18_5	molecular_function	butanol dehydrogenase activity	GO:1990362	2	0.05
XM18_5	molecular_function	N-acetylglucosaminylphosphatidylinositol deacetylase activity	GO:0000225	2	0.05
XM18_5	molecular_function	5'-3' exoribonuclease activity	GO:0004534	2	0.05
XM18_5	molecular_function	deoxynucleoside kinase activity	GO:0019136	2	0.05
XM18_5	molecular_function	FMN reductase (NADPH) activity	GO:0052873	2	0.05
XM18_5	molecular_function	UDP-glycosyltransferase activity	GO:0008194	2	0.05
XM18_5	biological_process	ATP synthesis coupled electron transport	GO:0042773	2	0.05
XM18_5	biological_process	pseudouridine synthesis	GO:0001522	2	0.05
XM18_5	biological_process	nucleobase-containing compound metabolic process	GO:0006139	2	0.05
XM18_5	biological_process	glycerol catabolic process	GO:0019563	2	0.05
XM18_5	biological_process	extracellular polysaccharide biosynthetic process	GO:0045226	2	0.05
XM18_5	biological_process	glycerol-3-phosphate metabolic process	GO:0006072	2	0.05
XM18_5	molecular_function	phosphopantetheine binding	GO:0031177	2	0.05
XM18_5	molecular_function	S-adenosylmethionine:2-demethylmenaquinol-7 methyltransferase activity	GO:0102955	2	0.05
XM18_5	molecular_function	phosphomethylpyrimidine kinase activity	GO:0008972	2	0.05
XM18_5	molecular_function	acyltransferase activity, acyl groups converted into alkyl on transfer	GO:0046912	2	0.05
XM18_5	molecular_function	threonine-tRNA ligase activity	GO:0004829	2	0.05
XM18_5	molecular_function	amino acid binding	GO:0016597	2	0.05
XM18_5	molecular_function	nuclease activity	GO:0004518	2	0.05
XM18_5	molecular_function	UDP-N-acetylglucosamine 1-carboxyvinyltransferase activity	GO:0008760	2	0.05
XM18_5	molecular_function	UDP-glucose 4-epimerase activity	GO:0003978	2	0.05
XM18_5	molecular_function	ADP-ribose diphosphatase activity	GO:0047631	2	0.05
XM18_5	molecular_function	biotin transmembrane transporter activity	GO:0015225	2	0.05
XM18_5	molecular_function	formate dehydrogenase (NAD+) activity	GO:0008863	2	0.05
XM18_5	molecular_function	superoxide dismutase activity	GO:0004784	2	0.05
XM18_5	molecular_function	5-amino-6-(5-phosphoribosylamino)uracil reductase activity	GO:0008703	2	0.05
XM18_5	molecular_function	ribonuclease III activity	GO:0004525	2	0.05
XM18_5	molecular_function	thioredoxin-dependent peroxiredoxin activity	GO:0140824	2	0.05
XM18_5	molecular_function	demethylmenaquinone methyltransferase activity	GO:0043770	2	0.05
XM18_5	molecular_function	S-adenosylmethionine:2-demethylmenaquinol methyltransferase activity	GO:0102094	2	0.05
XM18_5	molecular_function	tripeptide aminopeptidase activity	GO:0045148	2	0.05
XM18_5	biological_process	NADH oxidation	GO:0006116	2	0.05
XM18_5	molecular_function	L-serine ammonia-lyase activity	GO:0003941	2	0.05
XM18_5	molecular_function	transferase activity, transferring alkyl or aryl (other than methyl) groups	GO:0016765	2	0.05
XM18_5	molecular_function	alpha-L-arabinofuranosidase activity	GO:0046556	2	0.05
XM18_5	molecular_function	fumarate reductase (menaquinone)	GO:0102040	2	0.05
XM18_5	molecular_function	phosphatidylglycerophosphatase activity	GO:0008962	2	0.05
XM18_5	molecular_function	enoyl-[acyl-carrier-protein] reductase activity	GO:0016631	2	0.05
XM18_5	molecular_function	sigma factor antagonist activity	GO:0016989	2	0.05
XM18_5	molecular_function	metal ion transmembrane transporter activity	GO:0046873	2	0.05
XM18_5	molecular_function	chitin binding	GO:0008061	2	0.05
XM18_5	biological_process	SRP-dependent cotranslational protein targeting to membrane	GO:0006614	2	0.05
XM18_5	biological_process	bacillithiol biosynthetic process	GO:0071793	2	0.05
XM18_5	molecular_function	citrate transmembrane transporter activity	GO:0015137	2	0.05
XM18_5	molecular_function	ferredoxin-NADP+ reductase activity	GO:0004324	2	0.05
XM18_5	molecular_function	leukotriene C4 gamma-glutamyl transferase activity	GO:0103068	2	0.05
XM18_5	molecular_function	DNA N-glycosylase activity	GO:0019104	2	0.05
XM18_5	molecular_function	oxidoreductase activity, acting on NAD(P)H, quinone or similar compound as acceptor	GO:0016655	2	0.05
XM18_5	molecular_function	oxidoreductase activity, acting on diphenols and related substances as donors, oxygen as acceptor	GO:0016682	2	0.05
XM18_5	molecular_function	uracil phosphoribosyltransferase activity	GO:0004845	2	0.05
XM18_5	biological_process	regulation of carbohydrate metabolic process	GO:0006109	2	0.05
XM18_5	biological_process	nucleotide catabolic process	GO:0009166	2	0.05
XM18_5	biological_process	pyridoxal phosphate biosynthetic process	GO:0042823	2	0.05
XM18_5	molecular_function	carbohydrate:proton symporter activity	GO:0005351	2	0.05
XM18_5	cellular_component	excinuclease repair complex	GO:0009380	2	0.05
XM18_5	molecular_function	carboxyl- or carbamoyltransferase activity	GO:0016743	2	0.05
XM18_5	molecular_function	adenylate cyclase activity	GO:0004016	2	0.05
XM18_5	molecular_function	pantothenate kinase activity	GO:0004594	2	0.05
XM18_5	molecular_function	nitric oxide dioxygenase activity	GO:0008941	2	0.05
XM18_5	molecular_function	glutathione hydrolase activity	GO:0036374	2	0.05
XM18_5	molecular_function	transketolase activity	GO:0004802	2	0.05
XM18_5	molecular_function	molybdenum ion binding	GO:0030151	2	0.05
XM18_5	cellular_component	HslUV protease complex	GO:0009376	2	0.05
XM18_5	molecular_function	peptide deformylase activity	GO:0042586	2	0.05
XM18_5	molecular_function	1-pyrroline-5-carboxylate dehydrogenase activity	GO:0003842	2	0.05
XM18_5	molecular_function	3-hydroxypalmitoyl-[acyl-carrier-protein] dehydratase activity	GO:0004317	2	0.05
XM18_5	cellular_component	bacterial-type flagellum	GO:0009288	2	0.05
XM18_5	molecular_function	membrane insertase activity	GO:0032977	2	0.05
XM18_5	molecular_function	large ribosomal subunit rRNA binding	GO:0070180	2	0.05
XM18_5	molecular_function	acetolactate synthase activity	GO:0003984	2	0.05
XM18_5	molecular_function	phosphoribosylformylglycinamidine synthase activity	GO:0004642	2	0.05
XM18_5	biological_process	acetyl-CoA metabolic process	GO:0006084	1	0.03
XM18_5	biological_process	queuosine salvage	GO:1990397	1	0.03
XM18_5	biological_process	thiamine metabolic process	GO:0006772	1	0.03
XM18_5	biological_process	mature ribosome assembly	GO:0042256	1	0.03
XM18_5	biological_process	selenocysteinyl-tRNA(Sec) biosynthetic process	GO:0097056	1	0.03
XM18_5	biological_process	oligopeptide transport	GO:0006857	1	0.03
XM18_5	biological_process	glycerol-3-phosphate biosynthetic process	GO:0046167	1	0.03
XM18_5	biological_process	N-terminal protein amino acid acetylation	GO:0006474	1	0.03
XM18_5	biological_process	dUMP biosynthetic process	GO:0006226	1	0.03
XM18_5	biological_process	xanthine metabolic process	GO:0046110	1	0.03
XM18_5	biological_process	lysyl-tRNA aminoacylation	GO:0006430	1	0.03
XM18_5	biological_process	peptidyl-pyrromethane cofactor linkage	GO:0018160	1	0.03
XM18_5	biological_process	CTP salvage	GO:0044211	1	0.03
XM18_5	biological_process	asparaginyl-tRNA aminoacylation	GO:0006421	1	0.03
XM18_5	biological_process	response to reactive oxygen species	GO:0000302	1	0.03
XM18_5	biological_process	hydrogen peroxide catabolic process	GO:0042744	1	0.03
XM18_5	biological_process	iron ion transport	GO:0006826	1	0.03
XM18_5	biological_process	cellular aromatic compound metabolic process	GO:0006725	1	0.03
XM18_5	biological_process	L-arabinose catabolic process to xylulose 5-phosphate	GO:0019569	1	0.03
XM18_5	biological_process	glutamine catabolic process	GO:0006543	1	0.03
XM18_5	biological_process	copper ion transport	GO:0006825	1	0.03
XM18_5	biological_process	acetyl-CoA biosynthetic process from pyruvate	GO:0006086	1	0.03
XM18_5	biological_process	glyoxylate cycle	GO:0006097	1	0.03
XM18_5	biological_process	detection of stimulus	GO:0051606	1	0.03
XM18_5	biological_process	protein polymerization	GO:0051258	1	0.03
XM18_5	biological_process	rRNA methylation	GO:0031167	1	0.03
XM18_5	biological_process	cellular response to heat	GO:0034605	1	0.03
XM18_5	biological_process	removal of superoxide radicals	GO:0019430	1	0.03
XM18_5	biological_process	cellular manganese ion homeostasis	GO:0030026	1	0.03
XM18_5	biological_process	XMP salvage	GO:0032265	1	0.03
XM18_5	biological_process	peptidyl-glutamine methylation	GO:0018364	1	0.03
XM18_5	biological_process	negative regulation of ribosome biogenesis	GO:0090071	1	0.03
XM18_5	biological_process	L-methionine biosynthetic process from homoserine via O-succinyl-L-homoserine and cystathionine	GO:0019281	1	0.03
XM18_5	biological_process	porphyrin-containing compound biosynthetic process	GO:0006779	1	0.03
XM18_5	biological_process	proteolysis involved in protein catabolic process	GO:0051603	1	0.03
XM18_5	biological_process	cysteinyl-tRNA aminoacylation	GO:0006423	1	0.03
XM18_5	biological_process	protein complex oligomerization	GO:0051259	1	0.03
XM18_5	biological_process	deoxyribose phosphate catabolic process	GO:0046386	1	0.03
XM18_5	biological_process	phosphatidylcholine metabolic process	GO:0046470	1	0.03
XM18_5	biological_process	organic acid phosphorylation	GO:0031388	1	0.03
XM18_5	biological_process	purine nucleoside metabolic process	GO:0042278	1	0.03
XM18_5	biological_process	xylan catabolic process	GO:0045493	1	0.03
XM18_5	biological_process	enterobacterial common antigen biosynthetic process	GO:0009246	1	0.03
XM18_5	biological_process	nucleoside metabolic process	GO:0009116	1	0.03
XM18_5	biological_process	mannitol metabolic process	GO:0019594	1	0.03
XM18_5	biological_process	oxygen transport	GO:0015671	1	0.03
XM18_5	biological_process	fatty acid catabolic process	GO:0009062	1	0.03
XM18_5	biological_process	pantothenate catabolic process	GO:0015941	1	0.03
XM18_5	biological_process	cellular response to starvation	GO:0009267	1	0.03
XM18_5	biological_process	phosphatidylethanolamine biosynthetic process	GO:0006646	1	0.03
XM18_5	biological_process	fumarate metabolic process	GO:0006106	1	0.03
XM18_5	biological_process	purine ribonucleoside monophosphate biosynthetic process	GO:0009168	1	0.03
XM18_5	biological_process	trehalose catabolic process	GO:0005993	1	0.03
XM18_5	biological_process	DNA replication, Okazaki fragment processing	GO:0033567	1	0.03
XM18_5	biological_process	double-strand break repair via nonhomologous end joining	GO:0006303	1	0.03
XM18_5	biological_process	regulation of DNA replication	GO:0006275	1	0.03
XM18_5	biological_process	proton motive force-driven plasma membrane ATP synthesis	GO:0042777	1	0.03
XM18_5	biological_process	proline transport	GO:0015824	1	0.03
XM18_5	biological_process	response to arsenic-containing substance	GO:0046685	1	0.03
XM18_5	biological_process	N-acetylglucosamine metabolic process	GO:0006044	1	0.03
XM18_5	biological_process	cellular response to phosphate starvation	GO:0016036	1	0.03
XM18_5	biological_process	organic acid metabolic process	GO:0006082	1	0.03
XM18_5	biological_process	nitrogen compound transport	GO:0071705	1	0.03
XM18_5	biological_process	seryl-tRNA aminoacylation	GO:0006434	1	0.03
XM18_5	biological_process	lactate oxidation	GO:0019516	1	0.03
XM18_5	biological_process	DNA-templated transcription elongation	GO:0006354	1	0.03
XM18_5	biological_process	protein demethylation	GO:0006482	1	0.03
XM18_5	molecular_function	protein histidine kinase activity	GO:0004673	1	0.03
XM18_5	molecular_function	nicotinate-nucleotide adenylyltransferase activity	GO:0004515	1	0.03
XM18_5	cellular_component	riboflavin synthase complex	GO:0009349	1	0.03
XM18_5	molecular_function	prephenate dehydratase activity	GO:0004664	1	0.03
XM18_5	molecular_function	cobalt ion transmembrane transporter activity	GO:0015087	1	0.03
XM18_5	molecular_function	deacetylase activity	GO:0019213	1	0.03
XM18_5	molecular_function	N(6)-L-threonylcarbamoyladenine synthase activity	GO:0061711	1	0.03
XM18_5	molecular_function	tRNA (N(6)-L-threonylcarbamoyladenosine(37)-C(2))-methylthiotransferase	GO:0061712	1	0.03
XM18_5	molecular_function	phosphate butyryltransferase activity	GO:0050182	1	0.03
XM18_5	molecular_function	thymidylate synthase activity	GO:0004799	1	0.03
XM18_5	molecular_function	riboflavin transmembrane transporter activity	GO:0032217	1	0.03
XM18_5	molecular_function	formaldehyde dehydrogenase activity	GO:0018467	1	0.03
XM18_5	molecular_function	arginine binding	GO:0034618	1	0.03
XM18_5	molecular_function	adenosylhomocysteine nucleosidase activity	GO:0008782	1	0.03
XM18_5	molecular_function	agmatinase activity	GO:0008783	1	0.03
XM18_5	molecular_function	phosphoribosylglycinamide formyltransferase 2 activity	GO:0043815	1	0.03
XM18_5	molecular_function	phosphoadenylyl-sulfate reductase (thioredoxin) activity	GO:0004604	1	0.03
XM18_5	molecular_function	acyl binding	GO:0000035	1	0.03
XM18_5	molecular_function	thymidine kinase activity	GO:0004797	1	0.03
XM18_5	molecular_function	phosphatidylglycerol-prolipoprotein diacylglyceryl transferase activity	GO:0008961	1	0.03
XM18_5	molecular_function	pyridoxal kinase activity	GO:0008478	1	0.03
XM18_5	molecular_function	sn-glycerol-3-phosphate:ubiquinone-8 oxidoreductase activity	GO:0052591	1	0.03
XM18_5	molecular_function	UDP-N-acetyl-D-glucosamine:N-acetylmuramoyl-L-alanyl-D-glutamyl-meso-2,6-diaminopimelyl-D-alanyl-D-alanine-diphosphoundecaprenol 4-beta-N-acetylglucosaminlytransferase activity	GO:0051991	1	0.03
XM18_5	biological_process	xylulose catabolic process	GO:0005998	1	0.03
XM18_5	biological_process	purine nucleoside triphosphate catabolic process	GO:0009146	1	0.03
XM18_5	biological_process	inositol phosphate dephosphorylation	GO:0046855	1	0.03
XM18_5	biological_process	DNA catabolic process	GO:0006308	1	0.03
XM18_5	biological_process	alanyl-tRNA aminoacylation	GO:0006419	1	0.03
XM18_5	biological_process	S-adenosylmethionine biosynthetic process	GO:0006556	1	0.03
XM18_5	biological_process	lipopolysaccharide biosynthetic process	GO:0009103	1	0.03
XM18_5	biological_process	pyrimidine nucleoside metabolic process	GO:0006213	1	0.03
XM18_5	biological_process	RNA methylation	GO:0001510	1	0.03
XM18_5	biological_process	maturation of SSU-rRNA	GO:0030490	1	0.03
XM18_5	biological_process	tyrosine biosynthetic process	GO:0006571	1	0.03
XM18_5	biological_process	defense response to bacterium	GO:0042742	1	0.03
XM18_5	biological_process	urea cycle	GO:0000050	1	0.03
XM18_5	biological_process	L-alanine catabolic process	GO:0042853	1	0.03
XM18_5	biological_process	nitric oxide biosynthetic process	GO:0006809	1	0.03
XM18_5	biological_process	toxin biosynthetic process	GO:0009403	1	0.03
XM18_5	biological_process	UDP-glucuronate biosynthetic process	GO:0006065	1	0.03
XM18_5	biological_process	inorganic cation transmembrane transport	GO:0098662	1	0.03
XM18_5	biological_process	methionine metabolic process	GO:0006555	1	0.03
XM18_5	biological_process	glutathione metabolic process	GO:0006749	1	0.03
XM18_5	biological_process	branched-chain amino acid catabolic process	GO:0009083	1	0.03
XM18_5	biological_process	acetoin catabolic process	GO:0045150	1	0.03
XM18_5	biological_process	histidyl-tRNA aminoacylation	GO:0006427	1	0.03
XM18_5	biological_process	methionyl-tRNA aminoacylation	GO:0006431	1	0.03
XM18_5	biological_process	glycerophospholipid biosynthetic process	GO:0046474	1	0.03
XM18_5	biological_process	arginine metabolic process	GO:0006525	1	0.03
XM18_5	biological_process	pyrimidine nucleobase metabolic process	GO:0006206	1	0.03
XM18_5	biological_process	prolyl-tRNA aminoacylation	GO:0006433	1	0.03
XM18_5	biological_process	pyruvate metabolic process	GO:0006090	1	0.03
XM18_5	biological_process	protein secretion by the type III secretion system	GO:0030254	1	0.03
XM18_5	biological_process	iron import into cell	GO:0033212	1	0.03
XM18_5	biological_process	proton transmembrane transport	GO:1902600	1	0.03
XM18_5	biological_process	phosphate ion transmembrane transport	GO:0035435	1	0.03
XM18_5	cellular_component	glutamyl-tRNA(Gln) amidotransferase complex	GO:0030956	1	0.03
XM18_5	molecular_function	3-phosphoshikimate 1-carboxyvinyltransferase activity	GO:0003866	1	0.03
XM18_5	biological_process	tRNA-guanine transglycosylation	GO:0101030	1	0.03
XM18_5	molecular_function	uridine kinase activity	GO:0004849	1	0.03
XM18_5	molecular_function	6-carboxyhexanoate-CoA ligase activity	GO:0042410	1	0.03
XM18_5	molecular_function	biotin-[acetyl-CoA-carboxylase] ligase activity	GO:0004077	1	0.03
XM18_5	molecular_function	ketol-acid reductoisomerase activity	GO:0004455	1	0.03
XM18_5	molecular_function	CTP synthase activity	GO:0003883	1	0.03
XM18_5	cellular_component	phosphopyruvate hydratase complex	GO:0000015	1	0.03
XM18_5	cellular_component	intrinsic component of plasma membrane	GO:0031226	1	0.03
XM18_5	molecular_function	oxidoreductase activity, acting on the CH-CH group of donors	GO:0016627	1	0.03
XM18_5	molecular_function	phosphoribosylamine-glycine ligase activity	GO:0004637	1	0.03
XM18_5	molecular_function	2-amino-4-hydroxy-6-hydroxymethyldihydropteridine diphosphokinase activity	GO:0003848	1	0.03
XM18_5	biological_process	nucleoside diphosphate phosphorylation	GO:0006165	1	0.03
XM18_5	molecular_function	thiazole synthase activity	GO:1990107	1	0.03
XM18_5	molecular_function	cyclic-di-AMP phosphodiesterase activity	GO:0106409	1	0.03
XM18_5	molecular_function	gamma-aminobutyric acid transmembrane transporter activity	GO:0015185	1	0.03
XM18_5	cellular_component	bacterial nucleoid	GO:0043590	1	0.03
XM18_5	molecular_function	D-serine ammonia-lyase activity	GO:0008721	1	0.03
XM18_5	molecular_function	tRNA dihydrouridine synthase activity	GO:0017150	1	0.03
XM18_5	molecular_function	malonate-semialdehyde dehydrogenase (acetylating, NAD+) activity	GO:0102662	1	0.03
XM18_5	molecular_function	sulfur carrier activity	GO:0097163	1	0.03
XM18_5	molecular_function	cephalosporin-C deacetylase activity	GO:0047739	1	0.03
XM18_5	molecular_function	beta-glucosidase activity	GO:0008422	1	0.03
XM18_5	molecular_function	FMN adenylyltransferase activity	GO:0003919	1	0.03
XM18_5	molecular_function	nitrite transmembrane transporter activity	GO:0015113	1	0.03
XM18_5	molecular_function	5'-3' exonuclease activity	GO:0008409	1	0.03
XM18_5	molecular_function	phosphotransferase activity, phosphate group as acceptor	GO:0016776	1	0.03
XM18_5	molecular_function	N-acetylglucosaminyldiphosphoundecaprenol N-acetyl-beta-D-mannosaminyltransferase activity	GO:0047244	1	0.03
XM18_5	molecular_function	S-methyl-5-thioadenosine phosphorylase activity	GO:0017061	1	0.03
XM18_5	molecular_function	ATPase-coupled cation transmembrane transporter activity	GO:0019829	1	0.03
XM18_5	molecular_function	2-C-methyl-D-erythritol 2,4-cyclodiphosphate synthase activity	GO:0008685	1	0.03
XM18_5	molecular_function	ADP binding	GO:0043531	1	0.03
XM18_5	molecular_function	2-C-methyl-D-erythritol 4-phosphate cytidylyltransferase activity	GO:0050518	1	0.03
XM18_5	molecular_function	adenine deaminase activity	GO:0000034	1	0.03
XM18_5	molecular_function	N-acetyl-gamma-glutamyl-phosphate reductase activity	GO:0003942	1	0.03
XM18_5	molecular_function	glycerol kinase activity	GO:0004370	1	0.03
XM18_5	molecular_function	3-hydroxyacyl-CoA dehydrogenase activity	GO:0003857	1	0.03
XM18_5	molecular_function	molybdopterin molybdotransferase activity	GO:0061599	1	0.03
XM18_5	molecular_function	glutamate N-acetyltransferase activity	GO:0004358	1	0.03
XM18_5	biological_process	protein unfolding	GO:0043335	1	0.03
XM18_5	biological_process	tRNA wobble adenosine to inosine editing	GO:0002100	1	0.03
XM18_5	biological_process	methylglyoxal biosynthetic process	GO:0019242	1	0.03
XM18_5	biological_process	purine ribonucleotide biosynthetic process	GO:0009152	1	0.03
XM18_5	biological_process	glucuronate catabolic process	GO:0006064	1	0.03
XM18_5	biological_process	heme O biosynthetic process	GO:0048034	1	0.03
XM18_5	biological_process	leucyl-tRNA aminoacylation	GO:0006429	1	0.03
XM18_5	biological_process	negative regulation of cell division	GO:0051782	1	0.03
XM18_5	biological_process	primary metabolic process	GO:0044238	1	0.03
XM18_5	biological_process	cellular response to stimulus	GO:0051716	1	0.03
XM18_5	biological_process	nicotinamide nucleotide metabolic process	GO:0046496	1	0.03
XM18_5	biological_process	negative regulation of termination of DNA-templated transcription	GO:0060567	1	0.03
XM18_5	biological_process	'de novo' L-methionine biosynthetic process	GO:0071266	1	0.03
XM18_5	biological_process	siderophore biosynthetic process	GO:0019290	1	0.03
XM18_5	biological_process	lactose catabolic process via tagatose-6-phosphate	GO:0019512	1	0.03
XM18_5	biological_process	DNA biosynthetic process	GO:0071897	1	0.03
XM18_5	biological_process	recombinational repair	GO:0000725	1	0.03
XM18_5	molecular_function	tRNA pseudouridine synthase activity	GO:0106029	1	0.03
XM18_5	molecular_function	aspartate 1-decarboxylase activity	GO:0004068	1	0.03
XM18_5	molecular_function	tRNA nucleotidyltransferase activity	GO:0009022	1	0.03
XM18_5	cellular_component	type III protein secretion system complex	GO:0030257	1	0.03
XM18_5	molecular_function	8-oxo-7,8-dihydrodeoxyguanosine triphosphate pyrophosphatase activity	GO:0035539	1	0.03
XM18_5	cellular_component	glycolate oxidase complex	GO:0009339	1	0.03
XM18_5	molecular_function	CDP-diacylglycerol-serine O-phosphatidyltransferase activity	GO:0003882	1	0.03
XM18_5	biological_process	electron transport coupled proton transport	GO:0015990	1	0.03
XM18_5	biological_process	fatty acid beta-oxidation	GO:0006635	1	0.03
XM18_5	biological_process	dUTP catabolic process	GO:0046081	1	0.03
XM18_5	biological_process	rRNA 5'-end processing	GO:0000967	1	0.03
XM18_5	biological_process	respiratory electron transport chain	GO:0022904	1	0.03
XM18_5	biological_process	protein quality control for misfolded or incompletely synthesized proteins	GO:0006515	1	0.03
XM18_5	biological_process	carbohydrate biosynthetic process	GO:0016051	1	0.03
XM18_5	biological_process	farnesyl diphosphate biosynthetic process, mevalonate pathway	GO:0010142	1	0.03
XM18_5	biological_process	negative regulation of purine nucleobase metabolic process	GO:0045982	1	0.03
XM18_5	biological_process	glycine betaine biosynthetic process from choline	GO:0019285	1	0.03
XM18_5	biological_process	transcription-coupled nucleotide-excision repair, DNA damage recognition	GO:0000716	1	0.03
XM18_5	biological_process	negative regulation of establishment of competence for transformation	GO:0045808	1	0.03
XM18_5	biological_process	response to heat	GO:0009408	1	0.03
XM18_5	biological_process	response to redox state	GO:0051775	1	0.03
XM18_5	biological_process	maturation of SSU-rRNA from tricistronic rRNA transcript (SSU-rRNA, 5.8S rRNA, LSU-rRNA)	GO:0000462	1	0.03
XM18_5	biological_process	DNA modification	GO:0006304	1	0.03
XM18_5	molecular_function	heat shock protein binding	GO:0031072	1	0.03
XM18_5	molecular_function	adenyl-nucleotide exchange factor activity	GO:0000774	1	0.03
XM18_5	molecular_function	thiamine-phosphate kinase activity	GO:0009030	1	0.03
XM18_5	molecular_function	asparaginase activity	GO:0004067	1	0.03
XM18_5	cellular_component	membrane raft	GO:0045121	1	0.03
XM18_5	cellular_component	glycine cleavage complex	GO:0005960	1	0.03
XM18_5	biological_process	adenine salvage	GO:0006168	1	0.03
XM18_5	molecular_function	isopentenyl-diphosphate delta-isomerase activity	GO:0004452	1	0.03
XM18_5	biological_process	amide biosynthetic process	GO:0043604	1	0.03
XM18_5	molecular_function	deoxyribonuclease activity	GO:0004536	1	0.03
XM18_5	molecular_function	2-hydroxy-3-keto-5-methylthiopentenyl-1-phosphate phosphatase activity	GO:0043716	1	0.03
XM18_5	molecular_function	carbohydrate transmembrane transporter activity	GO:0015144	1	0.03
XM18_5	molecular_function	oxidoreductase activity, acting on CH or CH2 groups, NAD or NADP as acceptor	GO:0016726	1	0.03
XM18_5	biological_process	[2Fe-2S] cluster assembly	GO:0044571	1	0.03
XM18_5	biological_process	deoxyribonucleotide biosynthetic process	GO:0009263	1	0.03
XM18_5	biological_process	acetyl-CoA biosynthetic process	GO:0006085	1	0.03
XM18_5	biological_process	DNA restriction-modification system	GO:0009307	1	0.03
XM18_5	biological_process	regulation of DNA repair	GO:0006282	1	0.03
XM18_5	biological_process	positive regulation of translation	GO:0045727	1	0.03
XM18_5	biological_process	butanediol metabolic process	GO:0034077	1	0.03
XM18_5	biological_process	1-deoxy-D-xylulose 5-phosphate biosynthetic process	GO:0052865	1	0.03
XM18_5	biological_process	protein deamination	GO:0018277	1	0.03
XM18_5	biological_process	tRNA pseudouridine synthesis	GO:0031119	1	0.03
XM18_5	biological_process	pyrimidine nucleotide metabolic process	GO:0006220	1	0.03
XM18_5	biological_process	negative regulation of DNA recombination	GO:0045910	1	0.03
XM18_5	biological_process	shikimate metabolic process	GO:0019632	1	0.03
XM18_5	biological_process	carbohydrate derivative biosynthetic process	GO:1901137	1	0.03
XM18_5	biological_process	nitrate metabolic process	GO:0042126	1	0.03
XM18_5	biological_process	organonitrogen compound metabolic process	GO:1901564	1	0.03
XM18_5	biological_process	cellular metabolic compound salvage	GO:0043094	1	0.03
XM18_5	biological_process	cysteine metabolic process	GO:0006534	1	0.03
XM18_5	molecular_function	monovalent cation:proton antiporter activity	GO:0005451	1	0.03
XM18_5	molecular_function	biotin carboxylase activity	GO:0004075	1	0.03
XM18_5	molecular_function	rRNA (cytosine-N4-)-methyltransferase activity	GO:0071424	1	0.03
XM18_5	molecular_function	licheninase activity	GO:0042972	1	0.03
XM18_5	molecular_function	phosphatidyl phospholipase B activity	GO:0102545	1	0.03
XM18_5	molecular_function	oxidoreductase activity, acting on CH-OH group of donors	GO:0016614	1	0.03
XM18_5	molecular_function	phosphorelay response regulator activity	GO:0000156	1	0.03
XM18_5	molecular_function	protein serine/threonine/tyrosine kinase activity	GO:0004712	1	0.03
XM18_5	molecular_function	UTP:glucose-1-phosphate uridylyltransferase activity	GO:0003983	1	0.03
XM18_5	molecular_function	aspartate-tRNA ligase activity	GO:0004815	1	0.03
XM18_5	molecular_function	carbon-carbon lyase activity	GO:0016830	1	0.03
XM18_5	molecular_function	nucleotidase activity	GO:0008252	1	0.03
XM18_5	molecular_function	cation binding	GO:0043169	1	0.03
XM18_5	molecular_function	16S rRNA (guanine(966)-N(2))-methyltransferase activity	GO:0052913	1	0.03
XM18_5	molecular_function	2-succinyl-6-hydroxy-2,4-cyclohexadiene-1-carboxylate synthase activity	GO:0070205	1	0.03
XM18_5	molecular_function	antisigma factor binding	GO:0045152	1	0.03
XM18_5	molecular_function	mismatched DNA binding	GO:0030983	1	0.03
XM18_5	biological_process	adenine catabolic process	GO:0006146	1	0.03
XM18_5	biological_process	regulation of carbohydrate utilization	GO:0043610	1	0.03
XM18_5	biological_process	response to UV	GO:0009411	1	0.03
XM18_5	biological_process	positive regulation of single-species biofilm formation	GO:1900192	1	0.03
XM18_5	biological_process	7,8-dihydroneopterin 3'-triphosphate biosynthetic process	GO:0035998	1	0.03
XM18_5	biological_process	chromosome organization	GO:0051276	1	0.03
XM18_5	biological_process	selenocysteine biosynthetic process	GO:0016260	1	0.03
XM18_5	biological_process	uracil salvage	GO:0006223	1	0.03
XM18_5	biological_process	pyrimidine dimer repair	GO:0006290	1	0.03
XM18_5	biological_process	UDP-glucose metabolic process	GO:0006011	1	0.03
XM18_5	biological_process	translational termination	GO:0006415	1	0.03
XM18_5	biological_process	acetoin biosynthetic process	GO:0045151	1	0.03
XM18_5	biological_process	carbon fixation	GO:0015977	1	0.03
XM18_5	biological_process	peptide catabolic process	GO:0043171	1	0.03
XM18_5	biological_process	FMN biosynthetic process	GO:0009398	1	0.03
XM18_5	biological_process	protein peptidyl-prolyl isomerization	GO:0000413	1	0.03
XM18_5	biological_process	glycyl-tRNA aminoacylation	GO:0006426	1	0.03
XM18_5	biological_process	dTMP biosynthetic process	GO:0006231	1	0.03
XM18_5	cellular_component	oxoglutarate dehydrogenase complex	GO:0045252	1	0.03
XM18_5	biological_process	histidine metabolic process	GO:0006547	1	0.03
XM18_5	molecular_function	glycerol-1-phosphate dehydrogenase [NAD+] activity	GO:0106357	1	0.03
XM18_5	molecular_function	oxidoreductase activity, acting on the aldehyde or oxo group of donors, disulfide as acceptor	GO:0016624	1	0.03
XM18_5	molecular_function	S-methyl-5-thioribose kinase activity	GO:0046522	1	0.03
XM18_5	molecular_function	ATP phosphoribosyltransferase activity	GO:0003879	1	0.03
XM18_5	cellular_component	tricarboxylic acid cycle enzyme complex	GO:0045239	1	0.03
XM18_5	molecular_function	phosphopantothenoylcysteine decarboxylase activity	GO:0004633	1	0.03
XM18_5	molecular_function	S-adenosylmethionine-dependent methyltransferase activity	GO:0008757	1	0.03
XM18_5	molecular_function	L-threonine 3-dehydrogenase activity	GO:0008743	1	0.03
XM18_5	molecular_function	xanthine phosphoribosyltransferase activity	GO:0000310	1	0.03
XM18_5	biological_process	3,4-dihydroxybenzoate biosynthetic process	GO:0046279	1	0.03
XM18_5	biological_process	nucleotide biosynthetic process	GO:0009165	1	0.03
XM18_5	biological_process	tRNA 5'-leader removal	GO:0001682	1	0.03
XM18_5	biological_process	trans-translation	GO:0070929	1	0.03
XM18_5	biological_process	glycolipid biosynthetic process	GO:0009247	1	0.03
XM18_5	biological_process	sulfate assimilation, phosphoadenylyl sulfate reduction by phosphoadenylyl-sulfate reductase (thioredoxin)	GO:0019379	1	0.03
XM18_5	molecular_function	methyl beta-D-glucoside 6-phosphate glucohydrolase activity	GO:0103047	1	0.03
XM18_5	molecular_function	UMP kinase activity	GO:0033862	1	0.03
XM18_5	cellular_component	bacterial-type flagellum basal body, MS ring	GO:0009431	1	0.03
XM18_5	molecular_function	nitric-oxide synthase activity	GO:0004517	1	0.03
XM18_5	molecular_function	DNA primase activity	GO:0003896	1	0.03
XM18_5	molecular_function	long-chain fatty acid-CoA ligase activity	GO:0004467	1	0.03
XM18_5	cellular_component	cell surface	GO:0009986	1	0.03
XM18_5	cellular_component	nitrate reductase complex	GO:0009325	1	0.03
XM18_5	molecular_function	2-deoxyglucose-6-phosphatase activity	GO:0003850	1	0.03
XM18_5	molecular_function	transmembrane signaling receptor activity	GO:0004888	1	0.03
XM18_5	molecular_function	UTP diphosphatase activity	GO:0036221	1	0.03
XM18_5	molecular_function	histidine-tRNA ligase activity	GO:0004821	1	0.03
XM18_5	molecular_function	GTP 3',8'-cyclase activity	GO:0061798	1	0.03
XM18_5	molecular_function	glucuronate isomerase activity	GO:0008880	1	0.03
XM18_5	molecular_function	crossover junction endodeoxyribonuclease activity	GO:0008821	1	0.03
XM18_5	molecular_function	proline dehydrogenase activity	GO:0004657	1	0.03
XM18_5	molecular_function	hydroxymethylglutaryl-CoA lyase activity	GO:0004419	1	0.03
XM18_5	molecular_function	fumarate hydratase activity	GO:0004333	1	0.03
XM18_5	molecular_function	argininosuccinate lyase activity	GO:0004056	1	0.03
XM18_5	molecular_function	N-acetyldiaminopimelate deacetylase activity	GO:0050118	1	0.03
XM18_5	molecular_function	7S RNA binding	GO:0008312	1	0.03
XM18_5	molecular_function	ribose-5-phosphate isomerase activity	GO:0004751	1	0.03
XM18_5	molecular_function	2-dehydropantoate 2-reductase activity	GO:0008677	1	0.03
XM18_5	molecular_function	sirohydrochlorin ferrochelatase activity	GO:0051266	1	0.03
XM18_5	molecular_function	[acyl-carrier-protein] S-acetyltransferase activity	GO:0004313	1	0.03
XM18_5	molecular_function	UDP-N-acetylglucosamine diphosphorylase activity	GO:0003977	1	0.03
XM18_5	molecular_function	phosphoglycerate kinase activity	GO:0004618	1	0.03
XM18_5	molecular_function	deoxyadenosine kinase activity	GO:0004136	1	0.03
XM18_5	molecular_function	sulfite reductase (NADPH) activity	GO:0004783	1	0.03
XM18_5	molecular_function	2,3-dihydro-2,3-dihydroxybenzoate dehydrogenase activity	GO:0008667	1	0.03
XM18_5	molecular_function	D-alanine-D-alanine ligase activity	GO:0008716	1	0.03
XM18_5	biological_process	L-threonine catabolic process to glycine	GO:0019518	1	0.03
XM18_5	biological_process	cytokinin biosynthetic process	GO:0009691	1	0.03
XM18_5	biological_process	ribosome assembly	GO:0042255	1	0.03
XM18_5	biological_process	xenobiotic detoxification by transmembrane export across the plasma membrane	GO:1990961	1	0.03
XM18_5	biological_process	protein repair	GO:0030091	1	0.03
XM18_5	biological_process	carbohydrate catabolic process	GO:0016052	1	0.03
XM18_5	biological_process	gamma-aminobutyric acid catabolic process	GO:0009450	1	0.03
XM18_5	biological_process	glycerophospholipid metabolic process	GO:0006650	1	0.03
XM18_5	biological_process	protein deacetylation	GO:0006476	1	0.03
XM18_5	biological_process	N-acetylneuraminate catabolic process	GO:0019262	1	0.03
XM18_5	biological_process	organic substance transport	GO:0071702	1	0.03
XM18_5	biological_process	cellulose catabolic process	GO:0030245	1	0.03
XM18_5	biological_process	ribonucleoside monophosphate biosynthetic process	GO:0009156	1	0.03
XM18_5	biological_process	tryptophanyl-tRNA aminoacylation	GO:0006436	1	0.03
XM18_5	biological_process	chaperone cofactor-dependent protein refolding	GO:0051085	1	0.03
XM18_5	biological_process	D-amino acid catabolic process	GO:0019478	1	0.03
XM18_5	biological_process	quorum sensing	GO:0009372	1	0.03
XM18_5	biological_process	ATP metabolic process	GO:0046034	1	0.03
XM18_5	biological_process	glutamine biosynthetic process	GO:0006542	1	0.03
XM18_5	molecular_function	tRNA (adenine-C2-)-methyltransferase activity	GO:0002935	1	0.03
XM18_5	cellular_component	ribonucleoside-diphosphate reductase complex	GO:0005971	1	0.03
XM18_5	molecular_function	uroporphyrin-III C-methyltransferase activity	GO:0004851	1	0.03
XM18_5	molecular_function	CMP kinase activity	GO:0036430	1	0.03
XM18_5	molecular_function	rRNA (guanine-N2-)-methyltransferase activity	GO:0008990	1	0.03
XM18_5	molecular_function	Gly-tRNA(Ala) hydrolase activity	GO:0106026	1	0.03
XM18_5	molecular_function	2,3-dihydroxybenzoate-serine ligase activity	GO:0047527	1	0.03
XM18_5	molecular_function	2,4-dienoyl-CoA reductase (NADPH) activity	GO:0008670	1	0.03
XM18_5	molecular_function	orotidine-5'-phosphate decarboxylase activity	GO:0004590	1	0.03
XM18_5	molecular_function	protein-disulfide reductase (glutathione) activity	GO:0019153	1	0.03
XM18_5	molecular_function	glycerol-3-phosphate transmembrane transporter activity	GO:0015169	1	0.03
XM18_5	molecular_function	thiamine diphosphokinase activity	GO:0004788	1	0.03
XM18_5	molecular_function	methylthioadenosine nucleosidase activity	GO:0008930	1	0.03
XM18_5	molecular_function	triose-phosphate isomerase activity	GO:0004807	1	0.03
XM18_5	molecular_function	peptide-methionine (R)-S-oxide reductase activity	GO:0033743	1	0.03
XM18_5	biological_process	polysaccharide transport	GO:0015774	1	0.03
XM18_5	biological_process	regulation of nitrogen utilization	GO:0006808	1	0.03
XM18_5	biological_process	sucrose metabolic process	GO:0005985	1	0.03
XM18_5	biological_process	protein refolding	GO:0042026	1	0.03
XM18_5	biological_process	polysaccharide catabolic process	GO:0000272	1	0.03
XM18_5	biological_process	sporulation	GO:0043934	1	0.03
XM18_5	biological_process	alanine biosynthetic process	GO:0006523	1	0.03
XM18_5	biological_process	mRNA processing	GO:0006397	1	0.03
XM18_5	biological_process	GTP biosynthetic process	GO:0006183	1	0.03
XM18_5	biological_process	enzyme-directed rRNA 2'-O-methylation	GO:0000453	1	0.03
XM18_5	biological_process	tRNA 3'-terminal CCA addition	GO:0001680	1	0.03
XM18_5	biological_process	IMP salvage	GO:0032264	1	0.03
XM18_5	biological_process	glycine biosynthetic process	GO:0006545	1	0.03
XM18_5	biological_process	cell adhesion	GO:0007155	1	0.03
XM18_5	cellular_component	organelle inner membrane	GO:0019866	1	0.03
XM18_5	molecular_function	S-(hydroxymethyl)glutathione dehydrogenase NADP activity	GO:0106321	1	0.03
XM18_5	molecular_function	UDP-N-acetylglucosamine-undecaprenyl-phosphate N-acetylglucosaminephosphotransferase activity	GO:0036380	1	0.03
XM18_5	cellular_component	3-isopropylmalate dehydratase complex	GO:0009316	1	0.03
XM18_5	biological_process	aspartyl-tRNA aminoacylation	GO:0006422	1	0.03
XM18_5	biological_process	negative regulation of fatty acid biosynthetic process	GO:0045717	1	0.03
XM18_5	biological_process	peptidoglycan metabolic process	GO:0000270	1	0.03
XM18_5	biological_process	tRNA thio-modification	GO:0034227	1	0.03
XM18_5	biological_process	GMP biosynthetic process	GO:0006177	1	0.03
XM18_5	biological_process	glycine decarboxylation via glycine cleavage system	GO:0019464	1	0.03
XM18_5	biological_process	regulation of translational fidelity	GO:0006450	1	0.03
XM18_5	biological_process	cell wall assembly	GO:0070726	1	0.03
XM18_5	biological_process	glycerol-3-phosphate catabolic process	GO:0046168	1	0.03
XM18_5	biological_process	pyrimidine-containing compound salvage	GO:0008655	1	0.03
XM18_5	biological_process	pentose catabolic process	GO:0019323	1	0.03
XM18_5	biological_process	regulation of sporulation resulting in formation of a cellular spore	GO:0042173	1	0.03
XM18_5	biological_process	carboxylic acid metabolic process	GO:0019752	1	0.03
XM18_5	cellular_component	sulfite reductase complex (NADPH)	GO:0009337	1	0.03
XM18_5	molecular_function	sulfur dioxygenase activity	GO:0050313	1	0.03
XM18_5	molecular_function	protein-macromolecule adaptor activity	GO:0030674	1	0.03
XM18_5	molecular_function	myosin phosphatase activity	GO:0017018	1	0.03
XM18_5	cellular_component	signal recognition particle	GO:0048500	1	0.03
XM18_5	molecular_function	glucose 1-dehydrogenase [NAD(P)] activity	GO:0047936	1	0.03
XM18_5	molecular_function	2,3-bisphosphoglycerate-independent phosphoglycerate mutase activity	GO:0046537	1	0.03
XM18_5	biological_process	protein modification process	GO:0036211	1	0.03
XM18_5	biological_process	glucose catabolic process	GO:0006007	1	0.03
XM18_5	biological_process	dTDP biosynthetic process	GO:0006233	1	0.03
XM18_5	biological_process	L-lysine catabolic process to acetyl-CoA via saccharopine	GO:0033512	1	0.03
XM18_5	biological_process	molybdate ion transport	GO:0015689	1	0.03
XM18_5	biological_process	oxalate metabolic process	GO:0033609	1	0.03
XM18_5	biological_process	phosphatidylglycerol biosynthetic process	GO:0006655	1	0.03
XM18_5	biological_process	aspartate metabolic process	GO:0006531	1	0.03
XM18_5	biological_process	glycine biosynthetic process from serine	GO:0019264	1	0.03
XM18_5	biological_process	heme A biosynthetic process	GO:0006784	1	0.03
XM18_5	biological_process	regulation of bacterial-type flagellum assembly	GO:1902208	1	0.03
XM18_5	molecular_function	o-succinylbenzoate-CoA ligase activity	GO:0008756	1	0.03
XM18_5	molecular_function	2-iminobutanoate/2-iminopropanoate deaminase	GO:0120241	1	0.03
XM18_5	molecular_function	guanine phosphoribosyltransferase activity	GO:0052657	1	0.03
XM18_5	molecular_function	L-threonylcarbamoyladenylate synthase	GO:0061710	1	0.03
XM18_5	molecular_function	threonine-type endopeptidase activity	GO:0004298	1	0.03
XM18_5	molecular_function	dephospho-CoA kinase activity	GO:0004140	1	0.03
XM18_5	molecular_function	prephenate dehydrogenase (NAD+) activity	GO:0008977	1	0.03
XM18_5	molecular_function	pyrimidine-nucleoside phosphorylase activity	GO:0016154	1	0.03
XM18_5	molecular_function	glycine hydroxymethyltransferase activity	GO:0004372	1	0.03
XM18_5	molecular_function	preQ1 synthase activity	GO:0033739	1	0.03
XM18_5	molecular_function	D-alanine [D-alanyl carrier protein] ligase activity	GO:0047473	1	0.03
XM18_5	molecular_function	methylenetetrahydrofolate-tRNA-(uracil-5-)-methyltransferase (FADH2-oxidizing) activity	GO:0047151	1	0.03
XM18_5	molecular_function	phosphoglycerate dehydrogenase activity	GO:0004617	1	0.03
XM18_5	biological_process	FAD biosynthetic process	GO:0006747	1	0.03
XM18_5	biological_process	formaldehyde assimilation via ribulose monophosphate cycle	GO:0019647	1	0.03
XM18_5	biological_process	lipoprotein biosynthetic process	GO:0042158	1	0.03
XM18_5	biological_process	valyl-tRNA aminoacylation	GO:0006438	1	0.03
XM18_5	biological_process	phosphocreatine biosynthetic process	GO:0046314	1	0.03
XM18_5	biological_process	RNA repair	GO:0042245	1	0.03
XM18_5	biological_process	molybdopterin cofactor biosynthetic process	GO:0032324	1	0.03
XM18_5	biological_process	mismatch repair	GO:0006298	1	0.03
XM18_5	biological_process	arginyl-tRNA aminoacylation	GO:0006420	1	0.03
XM18_5	molecular_function	L-malate dehydrogenase activity	GO:0030060	1	0.03
XM18_5	molecular_function	ferrous iron binding	GO:0008198	1	0.03
XM18_5	molecular_function	ribonuclease P activity	GO:0004526	1	0.03
XM18_5	molecular_function	biotin synthase activity	GO:0004076	1	0.03
XM18_5	molecular_function	alkanesulfonate monooxygenase activity	GO:0008726	1	0.03
XM18_5	molecular_function	ribulose-bisphosphate carboxylase activity	GO:0016984	1	0.03
XM18_5	cellular_component	pyruvate dehydrogenase complex	GO:0045254	1	0.03
XM18_5	molecular_function	catechol 2,3-dioxygenase activity	GO:0018577	1	0.03
XM18_5	molecular_function	ammonium transmembrane transporter activity	GO:0008519	1	0.03
XM18_5	molecular_function	acetate-CoA ligase activity	GO:0003987	1	0.03
XM18_5	molecular_function	phosphoribosylformylglycinamidine cyclo-ligase activity	GO:0004641	1	0.03
XM18_5	molecular_function	sulfate adenylyltransferase (ATP) activity	GO:0004781	1	0.03
XM18_5	molecular_function	ribokinase activity	GO:0004747	1	0.03
XM18_5	molecular_function	glucokinase activity	GO:0004340	1	0.03
XM18_5	molecular_function	acetoin dehydrogenase activity	GO:0019152	1	0.03
XM18_5	molecular_function	adenylylsulfate kinase activity	GO:0004020	1	0.03
XM18_5	molecular_function	2',3'-cyclic-nucleotide 2'-phosphodiesterase activity	GO:0008663	1	0.03
XM18_5	molecular_function	citrate dehydratase activity	GO:0047780	1	0.03
XM18_5	molecular_function	UDP-N-acetylmuramoylalanine-D-glutamate ligase activity	GO:0008764	1	0.03
XM18_5	molecular_function	adenylate kinase activity	GO:0004017	1	0.03
XM18_5	molecular_function	protein-N(PI)-phosphohistidine-fructose phosphotransferase system transporter activity	GO:0022877	1	0.03
XM18_5	molecular_function	calcium:proton antiporter activity	GO:0015369	1	0.03
XM18_5	molecular_function	rRNA (adenine) methyltransferase activity	GO:0016433	1	0.03
XM18_5	molecular_function	amidophosphoribosyltransferase activity	GO:0004044	1	0.03
XM18_5	molecular_function	cob(I)yrinic acid a,c-diamide adenosyltransferase activity	GO:0008817	1	0.03
XM18_5	molecular_function	thiosulfate dehydrogenase (quinone) activity	GO:0043831	1	0.03
XM18_5	molecular_function	1,4-dihydroxy-2-naphthoate octaprenyltransferase activity	GO:0046428	1	0.03
XM18_5	molecular_function	inositol 2-dehydrogenase activity	GO:0050112	1	0.03
XM18_5	molecular_function	dITP diphosphatase activity	GO:0035870	1	0.03
XM18_5	molecular_function	valine-tRNA ligase activity	GO:0004832	1	0.03
XM18_5	molecular_function	nucleoside triphosphate diphosphatase activity	GO:0047429	1	0.03
XM18_5	molecular_function	1-acylglycerol-3-phosphate O-acyltransferase activity	GO:0003841	1	0.03
XM18_5	molecular_function	transcription antitermination factor activity, RNA binding	GO:0001072	1	0.03
XM18_5	molecular_function	carboxylic ester hydrolase activity	GO:0052689	1	0.03
XM18_5	molecular_function	(S)-2-(5-amino-1-(5-phospho-D-ribosyl)imidazole-4-carboxamido) succinate lyase (fumarate-forming) activity	GO:0070626	1	0.03
XM18_5	molecular_function	O-succinylbenzoate synthase activity	GO:0043748	1	0.03
XM18_5	molecular_function	indole-3-acetonitrile nitrilase activity	GO:0080061	1	0.03
XM18_5	molecular_function	tocopherol O-methyltransferase activity	GO:0050342	1	0.03
XM18_5	molecular_function	cellulose binding	GO:0030248	1	0.03
XM18_5	molecular_function	mannonate dehydratase activity	GO:0008927	1	0.03
XM18_5	molecular_function	glucose-1-phosphate thymidylyltransferase activity	GO:0008879	1	0.03
XM18_5	molecular_function	beta-lactamase activity	GO:0008800	1	0.03
XM18_5	molecular_function	tRNA (guanine-N7-)-methyltransferase activity	GO:0008176	1	0.03
XM18_5	molecular_function	methionine adenosyltransferase activity	GO:0004478	1	0.03
XM18_5	molecular_function	chorismate synthase activity	GO:0004107	1	0.03
XM18_5	molecular_function	methenyltetrahydrofolate cyclohydrolase activity	GO:0004477	1	0.03
XM18_5	molecular_function	pectate lyase activity	GO:0030570	1	0.03
XM18_5	molecular_function	undecaprenyl-phosphate 4-deoxy-4-formamido-L-arabinose transferase activity	GO:0099621	1	0.03
XM18_5	molecular_function	precorrin-2 dehydrogenase activity	GO:0043115	1	0.03
XM18_5	molecular_function	6-phospho-beta-galactosidase activity	GO:0033920	1	0.03
XM18_5	molecular_function	pyrophosphatase activity	GO:0016462	1	0.03
XM18_5	molecular_function	4-carboxymuconolactone decarboxylase activity	GO:0047575	1	0.03
XM18_5	molecular_function	4-hydroxy-3-methylbut-2-en-1-yl diphosphate synthase activity	GO:0046429	1	0.03
XM18_5	molecular_function	O-phospho-L-serine:2-oxoglutarate aminotransferase activity	GO:0004648	1	0.03
XM18_5	molecular_function	methylenetetrahydrofolate dehydrogenase (NADP+) activity	GO:0004488	1	0.03
XM18_5	molecular_function	tetrahydrodipicolinate N-acetyltransferase activity	GO:0047200	1	0.03
XM18_5	molecular_function	cobalt ion binding	GO:0050897	1	0.03
XM18_5	molecular_function	DNA-(apurinic or apyrimidinic site) endonuclease activity	GO:0003906	1	0.03
XM18_5	molecular_function	ITP diphosphatase activity	GO:0036220	1	0.03
XM18_5	biological_process	chromosome separation	GO:0051304	1	0.03
XM18_5	biological_process	urea metabolic process	GO:0019627	1	0.03
XM18_5	biological_process	asymmetric cell division	GO:0008356	1	0.03
XM18_5	biological_process	phosphatidylinositol phosphate biosynthetic process	GO:0046854	1	0.03
XM18_5	biological_process	negative regulation of translational initiation	GO:0045947	1	0.03
XM18_5	biological_process	proton motive force-driven ATP synthesis	GO:0015986	1	0.03
XM18_5	biological_process	fructose 6-phosphate metabolic process	GO:0006002	1	0.03
XM18_5	biological_process	fructose 1,6-bisphosphate metabolic process	GO:0030388	1	0.03
XM18_5	biological_process	UTP biosynthetic process	GO:0006228	1	0.03
XM18_5	cellular_component	cytoplasmic side of plasma membrane	GO:0009898	1	0.03
XM18_5	molecular_function	lysyltransferase activity	GO:0050071	1	0.03
XM18_5	molecular_function	3-isopropylmalate dehydrogenase activity	GO:0003862	1	0.03
XM18_5	molecular_function	aspartate-semialdehyde dehydrogenase activity	GO:0004073	1	0.03
XM18_5	cellular_component	proteasome core complex	GO:0005839	1	0.03
XM18_5	cellular_component	Holliday junction helicase complex	GO:0009379	1	0.03
XM18_5	molecular_function	uracil DNA N-glycosylase activity	GO:0004844	1	0.03
XM18_5	molecular_function	2,3-diketo-5-methylthiopentyl-1-phosphate enolase activity	GO:0043715	1	0.03
XM18_5	cellular_component	urease complex	GO:0035550	1	0.03
XM18_5	molecular_function	L-lactate dehydrogenase activity	GO:0004459	1	0.03
XM18_5	molecular_function	dCMP kinase activity	GO:0036431	1	0.03
XM18_5	cellular_component	exodeoxyribonuclease VII complex	GO:0009318	1	0.03
XM18_5	molecular_function	RNA polymerase binding	GO:0070063	1	0.03
XM18_5	molecular_function	ATPase-coupled phosphate ion transmembrane transporter activity	GO:0015415	1	0.03
XM18_5	molecular_function	phosphoglucosamine mutase activity	GO:0008966	1	0.03
XM18_5	molecular_function	exoribonuclease II activity	GO:0008859	1	0.03
XM18_5	molecular_function	guanylate kinase activity	GO:0004385	1	0.03
XM18_5	molecular_function	UDP-N-acetylmuramoylalanyl-D-glutamate-2,6-diaminopimelate ligase activity	GO:0008765	1	0.03
XM18_5	molecular_function	glutamate racemase activity	GO:0008881	1	0.03
XM18_5	molecular_function	oxidoreductase activity, acting on the CH-CH group of donors, NAD or NADP as acceptor	GO:0016628	1	0.03
XM18_5	molecular_function	dihydrofolate reductase activity	GO:0004146	1	0.03
XM18_5	molecular_function	5'-flap endonuclease activity	GO:0017108	1	0.03
XM18_5	molecular_function	cysteine-S-conjugate beta-lyase activity	GO:0047804	1	0.03
XM18_5	biological_process	glutamyl-tRNA aminoacylation	GO:0006424	1	0.03
XM18_5	biological_process	peptidoglycan turnover	GO:0009254	1	0.03
XM18_5	biological_process	positive regulation of DNA-templated transcription	GO:0045893	1	0.03
XM18_5	biological_process	lipid glycosylation	GO:0030259	1	0.03
XM18_5	biological_process	L-phenylalanine biosynthetic process	GO:0009094	1	0.03
XM18_5	biological_process	positive regulation of sporulation resulting in formation of a cellular spore	GO:0045881	1	0.03
XM18_5	molecular_function	3-methyl-2-oxobutanoate hydroxymethyltransferase activity	GO:0003864	1	0.03
XM18_5	molecular_function	S-methyl-5-thioribose-1-phosphate isomerase activity	GO:0046523	1	0.03
XM18_5	molecular_function	ABC-type D-methionine transporter activity	GO:0033232	1	0.03
XM18_5	cellular_component	outer membrane	GO:0019867	1	0.03
XM18_5	molecular_function	D-aminoacyl-tRNA deacylase activity	GO:0051499	1	0.03
XM18_5	molecular_function	alanine dehydrogenase activity	GO:0000286	1	0.03
XM18_5	cellular_component	molybdopterin synthase complex	GO:0019008	1	0.03
XM18_5	molecular_function	DNA ligase (ATP) activity	GO:0003910	1	0.03
XM18_5	molecular_function	6-phosphofructokinase activity	GO:0003872	1	0.03
XM18_5	molecular_function	lytic transglycosylase activity	GO:0008933	1	0.03
XM18_5	molecular_function	ornithine carbamoyltransferase activity	GO:0004585	1	0.03
XM18_5	molecular_function	amidase activity	GO:0004040	1	0.03
XM18_5	molecular_function	chitosanase activity	GO:0016977	1	0.03
XM18_5	molecular_function	RNA-directed DNA polymerase activity	GO:0003964	1	0.03
XM18_5	molecular_function	xylose isomerase activity	GO:0009045	1	0.03
XM18_5	molecular_function	acyl-phosphate glycerol-3-phosphate acyltransferase activity	GO:0043772	1	0.03
XM18_5	molecular_function	3 iron, 4 sulfur cluster binding	GO:0051538	1	0.03
XM18_5	molecular_function	phosphopyruvate hydratase activity	GO:0004634	1	0.03
XM18_5	molecular_function	5-deoxy-D-glucuronate isomerase activity	GO:0102482	1	0.03
XM18_5	molecular_function	lipid-linked peptidoglycan transporter activity	GO:0015648	1	0.03
XM18_5	molecular_function	amino-acid racemase activity	GO:0047661	1	0.03
XM18_5	molecular_function	betaine-aldehyde dehydrogenase activity	GO:0008802	1	0.03
XM18_5	molecular_function	carbon-nitrogen lyase activity	GO:0016840	1	0.03
XM18_5	molecular_function	pyruvate carboxylase activity	GO:0004736	1	0.03
XM18_5	molecular_function	3-dehydroquinate dehydratase activity	GO:0003855	1	0.03
XM18_5	molecular_function	glutathione oxidoreductase activity	GO:0097573	1	0.03
XM18_5	molecular_function	acetylornithine deacetylase activity	GO:0008777	1	0.03
XM18_5	molecular_function	UDP-N-acetylmuramate dehydrogenase activity	GO:0008762	1	0.03
XM18_5	molecular_function	aspartate-tRNA(Asn) ligase activity	GO:0050560	1	0.03
XM18_5	molecular_function	dTDP-4-dehydrorhamnose 3,5-epimerase activity	GO:0008830	1	0.03
XM18_5	molecular_function	oxidoreductase activity, acting on the CH-NH group of donors, NAD or NADP as acceptor	GO:0016646	1	0.03
XM18_5	molecular_function	thioredoxin peroxidase activity	GO:0008379	1	0.03
XM18_5	molecular_function	deoxyhypusine monooxygenase activity	GO:0019135	1	0.03
XM18_5	molecular_function	2-oxoisovalerate dehydrogenase (acylating) activity	GO:0047101	1	0.03
XM18_5	molecular_function	glycerate kinase activity	GO:0008887	1	0.03
XM18_5	molecular_function	deoxyguanosine kinase activity	GO:0004138	1	0.03
XM18_5	molecular_function	arabinan endo-1,5-alpha-L-arabinosidase activity	GO:0046558	1	0.03
XM18_5	molecular_function	alkyl hydroperoxide reductase activity	GO:0008785	1	0.03
XM18_5	biological_process	metal ion transport	GO:0030001	1	0.03
XM18_5	biological_process	tRNA wobble uridine modification	GO:0002098	1	0.03
XM18_5	biological_process	DNA replication initiation	GO:0006270	1	0.03
XM18_5	biological_process	butyrate metabolic process	GO:0019605	1	0.03
XM18_5	biological_process	dimethylallyl diphosphate biosynthetic process	GO:0050992	1	0.03
XM18_5	biological_process	arabinan catabolic process	GO:0031222	1	0.03
XM18_5	biological_process	positive regulation of gene expression	GO:0010628	1	0.03
XM18_5	cellular_component	outer membrane-bounded periplasmic space	GO:0030288	1	0.03
XM18_5	molecular_function	methione N-acyltransferase activity	GO:0103045	1	0.03
XM18_5	molecular_function	class I DNA-(apurinic or apyrimidinic site) endonuclease activity	GO:0140078	1	0.03
XM18_5	molecular_function	isocitrate dehydrogenase (NADP+) activity	GO:0004450	1	0.03
XM18_5	molecular_function	aromatase activity	GO:0070330	1	0.03
XM18_5	molecular_function	aspartate carbamoyltransferase activity	GO:0004070	1	0.03
XM18_5	molecular_function	S-(hydroxymethyl)glutathione dehydrogenase NAD activity	GO:0106322	1	0.03
XM18_5	molecular_function	prephenate dehydrogenase (NADP+) activity	GO:0004665	1	0.03
XM18_5	molecular_function	cyclic pyranopterin monophosphate synthase activity	GO:0061799	1	0.03
XM18_5	molecular_function	acetyl-CoA C-acyltransferase activity	GO:0003988	1	0.03
XM18_5	molecular_function	phosphate:acyl-[acyl carrier protein] acyltransferase activity	GO:0043811	1	0.03
XM18_5	molecular_function	phosphopantothenate--cysteine ligase activity	GO:0004632	1	0.03
XM18_5	molecular_function	mannose-6-phosphate isomerase activity	GO:0004476	1	0.03
XM18_5	molecular_function	5-(carboxyamino)imidazole ribonucleotide mutase activity	GO:0034023	1	0.03
XM18_5	molecular_function	intramolecular oxidoreductase activity, transposing C=C bonds	GO:0016863	1	0.03
XM18_5	molecular_function	intramolecular lyase activity	GO:0016872	1	0.03
XM18_5	molecular_function	acetate kinase activity	GO:0008776	1	0.03
XM18_5	molecular_function	benzil reductase [(S)-benzoin-forming] activity	GO:0102306	1	0.03
XM18_5	molecular_function	amino acid:sodium symporter activity	GO:0005283	1	0.03
XM18_5	molecular_function	histidinol-phosphate transaminase activity	GO:0004400	1	0.03
XM18_5	molecular_function	hexulose-6-phosphate synthase activity	GO:0043801	1	0.03
XM18_5	molecular_function	bis(5'-nucleosyl)-tetraphosphatase (asymmetrical) activity	GO:0004081	1	0.03
XM18_5	molecular_function	ribulokinase activity	GO:0008741	1	0.03
XM18_5	molecular_function	protein homodimerization activity	GO:0042803	1	0.03
XM18_5	molecular_function	hydroxymethylglutaryl-CoA synthase activity	GO:0004421	1	0.03
XM18_5	molecular_function	phosphoglycolate phosphatase activity	GO:0008967	1	0.03
XM18_5	molecular_function	phosphatidylinositol binding	GO:0035091	1	0.03
XM18_5	molecular_function	rRNA (adenine-N6,N6-)-dimethyltransferase activity	GO:0000179	1	0.03
XM18_5	molecular_function	galactokinase activity	GO:0004335	1	0.03
XM18_5	molecular_function	argininosuccinate synthase activity	GO:0004055	1	0.03
XM18_5	molecular_function	glycerol-3-phosphate cytidylyltransferase activity	GO:0047348	1	0.03
XM18_5	molecular_function	sugar-phosphatase activity	GO:0050308	1	0.03
XM18_5	molecular_function	L-leucine:2-oxoglutarate aminotransferase activity	GO:0050048	1	0.03
XM18_5	molecular_function	methylglyoxal synthase activity	GO:0008929	1	0.03
XM18_5	molecular_function	phosphoribosylaminoimidazolesuccinocarboxamide synthase activity	GO:0004639	1	0.03
XM18_5	molecular_function	phosphoribosylaminoimidazole carboxylase activity	GO:0004638	1	0.03
XM18_5	molecular_function	methylthiotransferase activity	GO:0035596	1	0.03
XM18_5	molecular_function	methyl indole-3-acetate esterase activity	GO:0080030	1	0.03
XM18_5	molecular_function	3'-tRNA processing endoribonuclease activity	GO:0042781	1	0.03
XM18_5	molecular_function	6,7-dimethyl-8-ribityllumazine synthase activity	GO:0000906	1	0.03
XM18_5	molecular_function	dethiobiotin synthase activity	GO:0004141	1	0.03
XM18_5	molecular_function	riboflavin kinase activity	GO:0008531	1	0.03
XM18_5	molecular_function	thymidylate kinase activity	GO:0004798	1	0.03
XM18_5	molecular_function	hydroxymethylbilane synthase activity	GO:0004418	1	0.03
XM18_5	molecular_function	thiamine binding	GO:0030975	1	0.03
XM18_5	molecular_function	phosphatidylserine decarboxylase activity	GO:0004609	1	0.03
XM18_5	molecular_function	lipoyl(octanoyl) transferase activity	GO:0033819	1	0.03
XM18_5	molecular_function	identical protein binding	GO:0042802	1	0.03
XM18_5	molecular_function	ATP:3'-cytidine-cytidine-tRNA adenylyltransferase activity	GO:0052929	1	0.03
XM18_5	molecular_function	spermidine synthase activity	GO:0004766	1	0.03
XM18_5	molecular_function	ADP-dependent NAD(P)H-hydrate dehydratase activity	GO:0052855	1	0.03
XM18_5	molecular_function	prenyltransferase activity	GO:0004659	1	0.03
XM18_5	molecular_function	calcium ion binding	GO:0005509	1	0.03
XM18_5	molecular_function	dihydroorotate dehydrogenase activity	GO:0004152	1	0.03
XM18_5	molecular_function	rRNA (adenine-C2-)-methyltransferase activity	GO:0070040	1	0.03
XM18_5	molecular_function	phosphoenolpyruvate carboxykinase (ATP) activity	GO:0004612	1	0.03
XM18_5	molecular_function	1,4-dihydroxy-2-naphthoyl-CoA synthase activity	GO:0008935	1	0.03
XM18_5	molecular_function	pantoate-beta-alanine ligase activity	GO:0004592	1	0.03
XM18_5	molecular_function	galactarate dehydratase activity	GO:0008867	1	0.03
XM18_5	molecular_function	gluconate transmembrane transporter activity	GO:0015128	1	0.03
XM18_5	molecular_function	D-ribose pyranase activity	GO:0062193	1	0.03
XM18_5	biological_process	L-arabinose catabolic process	GO:0019572	1	0.03
XM18_5	cellular_component	intracellular immature spore	GO:0042763	1	0.03
XM18_5	molecular_function	shikimate 3-dehydrogenase (NADP+) activity	GO:0004764	1	0.03
XM18_5	molecular_function	XMP 5'-nucleosidase activity	GO:0106411	1	0.03
XM18_5	molecular_function	phosphopentomutase activity	GO:0008973	1	0.03
XM18_5	molecular_function	adenine phosphoribosyltransferase activity	GO:0003999	1	0.03
XM18_5	molecular_function	malonate-semialdehyde dehydrogenase (acetylating) activity	GO:0018478	1	0.03
XM18_5	molecular_function	lipoate synthase activity	GO:0016992	1	0.03
XM18_5	molecular_function	NADPH dehydrogenase activity	GO:0003959	1	0.03
XM18_5	molecular_function	CDP-glycerol glycerophosphotransferase activity	GO:0047355	1	0.03
XM18_5	molecular_function	tRNA (guanine(37)-N(1))-methyltransferase activity	GO:0052906	1	0.03
XM18_5	molecular_function	UDP-glucose:hexose-1-phosphate uridylyltransferase activity	GO:0008108	1	0.03
XM18_5	molecular_function	molybdopterin synthase activity	GO:0030366	1	0.03
XM18_5	molecular_function	L-methionine-(R)-S-oxide reductase activity	GO:0033745	1	0.03
XM18_5	molecular_function	acetyl-CoA:L-glutamate N-acetyltransferase activity	GO:0004042	1	0.03
XM18_5	molecular_function	5'-3' DNA helicase activity	GO:0043139	1	0.03
XM18_5	molecular_function	3-deoxy-7-phosphoheptulonate synthase activity	GO:0003849	1	0.03
XM18_5	molecular_function	alkylbase DNA N-glycosylase activity	GO:0003905	1	0.03
XM18_5	molecular_function	potassium ion binding	GO:0030955	1	0.03
XM18_5	molecular_function	histidinol-phosphatase activity	GO:0004401	1	0.03
XM18_5	molecular_function	4-hydroxy-3-methylbut-2-en-1-yl diphosphate reductase activity	GO:0051745	1	0.03
XM18_5	molecular_function	methionine-tRNA ligase activity	GO:0004825	1	0.03
XM18_5	molecular_function	L-threonine ammonia-lyase activity	GO:0004794	1	0.03
XM18_5	molecular_function	dTTP diphosphatase activity	GO:0036218	1	0.03
XM18_5	molecular_function	proteasome-activating activity	GO:0036402	1	0.03
XM18_5	molecular_function	geranyltranstransferase activity	GO:0004337	1	0.03
XM18_5	molecular_function	proline dipeptidase activity	GO:0102009	1	0.03
XM18_5	molecular_function	CTP:tRNA cytidylyltransferase activity	GO:0052927	1	0.03
XM18_5	molecular_function	riboflavin synthase activity	GO:0004746	1	0.03
XM18_5	molecular_function	lactate transmembrane transporter activity	GO:0015129	1	0.03
XM18_5	molecular_function	glycerate 2-kinase activity	GO:0043798	1	0.03
XM18_5	molecular_function	glutamate-5-semialdehyde dehydrogenase activity	GO:0004350	1	0.03
XM18_5	molecular_function	1,4-alpha-oligoglucan phosphorylase activity	GO:0004645	1	0.03
XM18_5	molecular_function	ribose phosphate diphosphokinase activity	GO:0004749	1	0.03
XM18_5	molecular_function	monosaccharide binding	GO:0048029	1	0.03
XM18_5	molecular_function	NAD+ synthase (glutamine-hydrolyzing) activity	GO:0003952	1	0.03
XM18_5	molecular_function	4-hydroxy-tetrahydrodipicolinate synthase activity	GO:0008840	1	0.03
XM18_5	molecular_function	1,2-diacylglycerol 3-glucosyltransferase activity	GO:0047228	1	0.03
XM18_5	molecular_function	phosphogluconate dehydrogenase (decarboxylating) activity	GO:0004616	1	0.03
XM18_5	molecular_function	glutamate synthase (NADPH) activity	GO:0004355	1	0.03
XM18_5	molecular_function	molybdenum cofactor guanylyltransferase activity	GO:0061603	1	0.03
XM18_5	molecular_function	tRNA dimethylallyltransferase activity	GO:0052381	1	0.03
XM18_5	molecular_function	thiamine-phosphate diphosphorylase activity	GO:0004789	1	0.03
XM18_5	molecular_function	sodium ion binding	GO:0031402	1	0.03
XM18_5	molecular_function	4-hydroxy-2-oxoglutarate aldolase activity	GO:0008700	1	0.03
XM18_5	molecular_function	diaminohydroxyphosphoribosylaminopyrimidine deaminase activity	GO:0008835	1	0.03
XM18_5	molecular_function	molybdate ion transmembrane transporter activity	GO:0015098	1	0.03
XM18_5	molecular_function	lysine 2,3-aminomutase activity	GO:0050066	1	0.03
XM18_5	molecular_function	hydrolase activity, acting on acid anhydrides, in phosphorus-containing anhydrides	GO:0016818	1	0.03
XM18_5	molecular_function	homoserine O-acetyltransferase activity	GO:0004414	1	0.03
XM18_5	molecular_function	UDP-N-acetylmuramate-L-alanine ligase activity	GO:0008763	1	0.03
XM18_5	molecular_function	intramolecular oxidoreductase activity, interconverting aldoses and ketoses	GO:0016861	1	0.03
XM18_5	molecular_function	L-ribulose-phosphate 4-epimerase activity	GO:0008742	1	0.03
XM18_5	molecular_function	nitrate reductase activity	GO:0008940	1	0.03
XM18_5	molecular_function	adenylosuccinate synthase activity	GO:0004019	1	0.03
XM18_5	molecular_function	D-ribulokinase activity	GO:0019150	1	0.03
XM18_5	molecular_function	arginase activity	GO:0004053	1	0.03
XM18_5	molecular_function	methylcrotonoyl-CoA carboxylase activity	GO:0004485	1	0.03
XM18_5	molecular_function	S-ribosylhomocysteine lyase activity	GO:0043768	1	0.03
XM18_5	molecular_function	O-methyltransferase activity	GO:0008171	1	0.03
XM18_5	molecular_function	methylated-DNA-[protein]-cysteine S-methyltransferase activity	GO:0003908	1	0.03
XM18_5	molecular_function	epoxyqueuosine reductase activity	GO:0052693	1	0.03
XM18_5	molecular_function	homoserine kinase activity	GO:0004413	1	0.03
XM18_5	molecular_function	thiolester hydrolase activity	GO:0016790	1	0.03
XM18_5	molecular_function	endo-1,4-beta-xylanase activity	GO:0031176	1	0.03
XM18_5	molecular_function	pantetheine-phosphate adenylyltransferase activity	GO:0004595	1	0.03
XM18_5	molecular_function	1-deoxy-D-xylulose-5-phosphate synthase activity	GO:0008661	1	0.03
XM18_5	molecular_function	cellulase activity	GO:0008810	1	0.03
XM18_5	molecular_function	alpha-amylase activity	GO:0004556	1	0.03
XM18_5	molecular_function	succinate-semialdehyde dehydrogenase [NAD(P)+] activity	GO:0009013	1	0.03
XM18_5	molecular_function	dCMP deaminase activity	GO:0004132	1	0.03
XM18_5	molecular_function	non-membrane spanning protein tyrosine kinase activity	GO:0004715	1	0.03
XM18_5	molecular_function	protein-glutamine gamma-glutamyltransferase activity	GO:0003810	1	0.03
XM18_5	molecular_function	peptide-methionine (S)-S-oxide reductase activity	GO:0008113	1	0.03
XM18_5	molecular_function	fructose-bisphosphate aldolase activity	GO:0004332	1	0.03
XM18_5	molecular_function	5-dehydro-2-deoxygluconokinase activity	GO:0047590	1	0.03
XM18_5	molecular_function	(R,R)-butanediol dehydrogenase activity	GO:0000721	1	0.03
XM18_5	molecular_function	tRNA (uracil) methyltransferase activity	GO:0016300	1	0.03
XM18_5	molecular_function	glycine-tRNA ligase activity	GO:0004820	1	0.03
XM18_5	molecular_function	4-(cytidine 5'-diphospho)-2-C-methyl-D-erythritol kinase activity	GO:0050515	1	0.03
XM18_5	molecular_function	protein-glutamine N-methyltransferase activity	GO:0036009	1	0.03
XM18_5	molecular_function	oxidoreductase activity, acting on NAD(P)H, heme protein as acceptor	GO:0016653	1	0.03
XM18_5	molecular_function	arsenite transmembrane transporter activity	GO:0015105	1	0.03
XM18_5	molecular_function	tRNA-specific adenosine-34 deaminase activity	GO:0052717	1	0.03
XM18_5	molecular_function	formyltetrahydrofolate deformylase activity	GO:0008864	1	0.03
XM18_5	molecular_function	glutamine-fructose-6-phosphate transaminase (isomerizing) activity	GO:0004360	1	0.03
XM18_5	molecular_function	2-dehydro-3-deoxy-phosphogluconate aldolase activity	GO:0008675	1	0.03
XM18_5	molecular_function	2-isopropylmalate synthase activity	GO:0003852	1	0.03
XM18_5	molecular_function	polyribonucleotide nucleotidyltransferase activity	GO:0004654	1	0.03
XM18_5	molecular_function	proline:sodium symporter activity	GO:0005298	1	0.03
XM18_5	molecular_function	adenosylmethionine decarboxylase activity	GO:0004014	1	0.03
XM18_5	molecular_function	oxalate decarboxylase activity	GO:0046564	1	0.03
XM18_5	molecular_function	glutamyl-tRNA reductase activity	GO:0008883	1	0.03
XM18_5	molecular_function	imidazoleglycerol-phosphate dehydratase activity	GO:0004424	1	0.03
XM18_5	molecular_function	leucine-tRNA ligase activity	GO:0004823	1	0.03
XM18_5	molecular_function	1-phosphofructokinase activity	GO:0008662	1	0.03
XM18_5	molecular_function	acyl-CoA hydrolase activity	GO:0047617	1	0.03
XM18_5	molecular_function	lytic endotransglycosylase activity	GO:0008932	1	0.03
XM18_5	molecular_function	gluconokinase activity	GO:0046316	1	0.03
XM18_5	molecular_function	nicotinamidase activity	GO:0008936	1	0.03
XM18_5	molecular_function	asparagine-tRNA ligase activity	GO:0004816	1	0.03
XM18_5	molecular_function	cobalamin binding	GO:0031419	1	0.03
XM18_5	molecular_function	dihydroxy-acid dehydratase activity	GO:0004160	1	0.03
XM18_5	molecular_function	Ser(Gly)-tRNA(Ala) hydrolase activity	GO:0043908	1	0.03
XM18_5	molecular_function	exodeoxyribonuclease III activity	GO:0008853	1	0.03
XM18_5	molecular_function	L-lysine 6-monooxygenase (NADPH) activity	GO:0047091	1	0.03
XM18_5	molecular_function	4-amino-4-deoxychorismate synthase activity	GO:0046820	1	0.03
XM18_5	molecular_function	ion transmembrane transporter activity	GO:0015075	1	0.03
[truncated: 172 more rows]

## Sheet: Table S3
Table S3.COG Annotation Results Details
[truncated: 24 more rows]

[truncated: 4 more sheets: Table S4, Table S5, Table S6, Table S7]
